# Supplementary material for: Night-time hot spring bathing is associated with improved blood pressure control: A mobile application and paper questionnaire study
Source: PLoS One. 2024 Nov 1;19(11):e0299023. doi: 10.1371/journal.pone.0299023 (PMC11530088; doi:10.1371/journal.pone.0299023)
Supplement: S1 File — Age, Q2; Age65over, over 65 years old; Disease, Q3 disease history; Hot spring chro, Q4 hot spring type; Time in and Time19, Q5 start time; PreSBP in, Q6 systolic blood pressure before hot spring bathing; PreDBP in, Q6 diastolic blood pressure before hot spring bathing; PostSBP out, Q6 systolic blood pressure after hot spring bathing; PostDBP out, Q6 diastolic blood pressure after hot spring bathing; SBP delta, drop in systolic blood pressure; DBP delta, drop in diastolic blood pressure; App, application. (XLSX) [file pone.0299023.s001.xlsx]

## Sheet: 紙アンケート
Age	Age65over	Male=1	Disease_1	Disease_2	Disease_3	Disease_4	Disease_5	Disease_7	Disease_8	Disease_9	Disease_10	Disease_11	Hot_Spring_chro	Time_in	Time19	PreSBP_in	PreDBP_in	PostSBP_out	PostDBP_out	SBP_delta	DBP_delta	APP=1
42	1	1	1	0	0	0	0	1	1	1	0	1	1	1	1	156	86	145	78	11	8	1
43	1	1	1	0	0	0	0	0	1	1	0	1	1	1	1	156	87	147	78	9	9	1
45	1	1	1	0	0	0	0	0	0	0	0	1	1	1	1	155	88	146	67	9	21	1
45	1	1	1	0	0	0	0	0	1	1	0	1	1	1	1	159	92	145	87	14	5	1
45	1	1	0	1	0	0	0	0	0	0	0	0	1	1	1	153	96	123	75	30	21	1
51	1	1	1	0	0	0	0	0	0	0	0	0	1	1	1	159	88	134	75	25	13	1
51	1	1	1	0	0	0	0	0	0	0	0	0	1	1	1	156	93	134	75	22	18	1
51	1	1	1	0	0	0	0	0	0	0	0	0	1	1	1	158	94	130	70	28	24	1
51	1	1	0	1	0	0	0	0	0	0	0	0	1	1	1	158	96	128	82	30	14	1
51	1	1	1	0	0	0	0	0	0	0	0	0	1	1	1	156	96	112	75	44	21	1
51	1	1	1	0	0	0	0	0	0	0	0	0	1	1	1	156	85	120	80	36	5	1
52	1	1	1	0	0	0	0	0	0	0	0	0	1	1	1	140	82	125	64	15	18	1
52	1	1	1	0	0	0	0	0	0	0	0	0	1	1	1	159	95	142	85	17	10	1
52	1	1	1	0	0	0	0	0	0	0	0	0	1	1	1	159	94	130	67	29	27	1
52	1	1	0	1	0	0	0	0	0	0	0	0	1	1	1	159	95	140	80	19	15	1
52	1	1	0	1	0	0	0	0	0	0	0	0	1	1	1	159	96	132	78	27	18	1
52	1	1	1	0	0	0	0	0	0	0	0	0	1	1	1	153	92	132	82	21	10	1
52	1	1	0	1	0	0	0	1	0	0	0	0	1	1	1	158	92	130	80	28	12	1
52	1	1	0	1	0	0	0	0	0	0	0	0	1	1	1	155	95	120	78	35	17	1
52	1	1	1	0	0	0	0	0	0	0	0	0	1	1	1	152	92	128	78	24	14	1
52	1	1	0	1	0	0	0	0	0	0	0	0	1	1	1	153	93	123	72	30	21	1
52	1	1	1	0	0	0	0	0	0	0	0	0	1	1	1	158	93	128	78	30	15	1
52	1	1	1	0	0	0	0	0	0	0	0	0	1	1	1	156	96	112	75	44	21	1
52	1	1	1	0	0	0	0	0	0	0	0	0	1	1	1	153	95	120	80	33	15	1
52	1	1	1	0	0	0	0	0	0	0	0	0	1	1	1	153	96	116	74	37	22	1
52	1	1	1	0	0	0	0	0	0	0	0	0	1	1	1	156	96	123	75	33	21	1
52	1	1	1	0	0	0	0	0	0	0	0	0	1	1	1	159	96	120	80	39	16	1
52	1	1	1	0	0	0	0	0	0	0	0	0	1	1	1	156	93	120	75	36	18	1
52	1	1	1	0	0	0	0	0	0	0	0	0	1	1	1	156	94	120	80	36	14	1
52	1	1	1	0	0	0	0	0	0	0	0	0	1	1	1	156	96	120	75	36	21	1
52	1	1	1	0	0	0	0	0	0	0	0	0	1	1	1	153	96	123	75	30	21	1
52	1	1	1	0	0	0	0	0	0	0	0	0	1	1	1	156	86	112	76	44	10	1
52	1	1	1	0	0	0	0	0	0	0	0	0	1	1	1	153	96	120	75	33	21	1
52	1	1	1	0	0	0	0	0	0	0	0	0	1	1	1	156	96	123	75	33	21	1
52	1	1	1	0	0	0	0	0	0	0	0	0	1	1	1	152	96	125	85	27	11	1
52	1	1	1	0	0	0	0	0	0	0	0	0	1	1	1	156	96	120	75	36	21	1
52	1	1	1	0	0	0	0	0	0	0	0	0	1	1	1	153	96	112	75	41	21	1
52	1	1	1	0	0	0	0	0	0	0	0	0	1	1	1	153	85	112	75	41	10	1
52	1	1	1	0	0	0	0	0	0	0	0	0	1	1	1	156	95	112	75	44	20	1
52	1	1	1	0	0	0	0	0	0	0	0	0	1	1	1	156	96	120	85	36	11	1
52	1	1	1	0	0	0	0	0	0	0	0	0	1	1	1	156	96	120	75	36	21	1
52	1	1	1	0	0	0	0	0	0	0	0	0	1	1	1	156	96	120	75	36	21	1
52	1	1	1	0	0	0	0	0	0	0	0	0	1	1	1	152	92	113	76	39	16	1
52	1	1	1	0	0	0	0	0	0	0	0	0	1	1	1	153	96	120	75	33	21	1
52	1	1	1	0	0	0	0	0	0	0	0	0	1	1	1	156	96	120	75	36	21	1
52	1	1	1	0	0	0	0	0	0	0	0	0	1	1	1	156	96	112	65	44	31	1
52	1	1	1	0	0	0	0	0	0	0	0	0	1	1	1	153	96	112	75	41	21	1
52	1	1	1	0	0	0	0	0	0	0	0	0	1	1	1	156	96	123	75	33	21	1
52	1	1	1	0	0	0	0	0	0	0	0	0	1	1	1	156	96	123	75	33	21	1
52	1	1	1	0	0	0	0	0	0	0	0	0	1	1	1	153	96	123	75	30	21	1
52	1	1	1	0	0	0	0	0	0	0	0	0	1	1	1	156	95	120	74	36	21	1
52	1	1	1	0	0	0	0	0	0	0	0	0	1	1	1	156	96	120	75	36	21	1
52	1	1	1	0	0	0	0	0	0	0	0	0	1	1	1	156	95	127	78	29	17	1
52	1	1	1	0	0	0	0	0	0	0	0	0	1	1	1	156	95	120	75	36	20	1
52	1	1	1	0	0	0	0	0	0	0	0	0	1	1	1	155	95	112	73	43	22	1
52	1	1	1	0	0	0	0	0	0	0	0	0	1	1	1	152	95	112	75	40	20	1
52	1	1	1	0	0	0	0	0	0	0	0	0	1	1	1	152	85	112	75	40	10	1
52	1	1	1	0	0	0	0	0	0	0	0	0	1	1	1	156	95	129	65	27	30	1
52	1	1	1	0	0	0	0	0	0	0	0	0	1	1	1	153	95	120	75	33	20	1
52	1	1	1	0	0	0	0	0	0	0	0	0	1	1	1	156	85	113	74	43	11	1
53	1	1	1	0	0	0	0	0	0	0	0	0	1	1	1	159	93	145	77	14	16	1
53	1	1	0	1	0	0	0	0	0	0	0	0	1	1	1	158	95	123	75	35	20	1
53	1	1	1	0	0	0	0	0	0	0	0	0	1	1	1	153	93	128	78	25	15	1
53	1	1	0	1	0	0	0	0	0	0	0	0	1	1	1	153	85	128	75	25	10	1
53	1	1	1	0	0	0	0	0	0	0	0	0	1	1	1	156	93	132	78	24	15	1
53	1	1	1	0	0	0	0	0	0	0	0	0	1	1	1	156	95	123	75	33	20	1
53	1	1	1	0	0	0	0	0	0	0	0	0	1	1	1	156	95	120	75	36	20	1
53	1	1	1	0	0	0	0	0	0	0	0	0	1	1	1	153	85	120	74	33	11	1
53	1	1	1	0	0	0	0	0	0	0	0	0	1	1	1	153	95	112	75	41	20	1
53	1	1	1	0	0	0	0	0	0	0	0	0	1	1	1	153	96	120	75	33	21	1
54	1	1	0	1	0	0	0	0	0	0	0	0	1	1	1	156	92	130	78	26	14	1
55	1	1	0	1	0	0	0	0	0	0	0	0	1	1	1	156	94	134	70	22	24	1
55	1	1	1	0	0	0	0	0	0	0	0	0	1	1	1	152	93	128	78	24	15	1
55	1	1	1	0	0	0	0	0	0	0	0	0	1	1	1	152	96	123	72	29	24	1
56	1	1	0	1	0	0	0	0	0	0	0	0	1	1	1	159	96	135	82	24	14	1
56	1	1	1	0	0	0	0	0	0	0	0	0	1	1	1	156	93	128	78	28	15	1
56	1	1	1	0	0	0	0	0	0	0	0	0	1	1	1	156	96	120	75	36	21	1
56	1	1	1	0	0	0	0	0	0	0	0	0	1	1	1	156	93	120	75	36	18	1
56	1	1	1	0	0	0	0	0	0	0	0	0	1	1	1	156	95	120	75	36	20	1
56	1	1	1	0	0	0	0	0	0	0	0	0	1	1	1	153	96	120	75	33	21	1
56	1	1	1	0	0	0	0	0	0	0	0	0	1	1	1	156	84	123	75	33	9	1
58	1	1	1	0	0	0	0	0	0	0	0	0	1	1	1	153	85	123	74	30	11	1
29	1	1	0	1	0	0	0	0	0	0	0	1	1	2	0	152	95	130	80	22	15	1
38	1	1	0	1	0	0	0	0	0	0	0	0	1	2	0	152	92	130	70	22	22	1
38	1	1	0	1	0	0	0	0	0	0	0	0	1	2	0	156	94	134	78	22	16	1
41	1	1	1	0	0	0	0	0	0	0	0	0	1	2	0	155	92	130	70	25	22	1
45	1	1	0	1	0	0	0	0	0	0	0	0	1	2	0	153	85	145	78	8	7	1
45	1	1	0	1	0	0	0	0	0	0	0	0	1	2	0	152	94	140	80	12	14	1
46	1	1	1	0	0	0	0	0	0	0	0	0	1	2	0	155	92	130	75	25	17	1
46	1	1	1	0	0	0	0	0	0	0	0	0	1	2	0	156	94	130	78	26	16	1
48	1	1	1	0	0	0	0	0	0	0	0	0	1	2	0	159	89	135	78	24	11	1
49	1	1	1	0	0	0	0	1	0	0	0	0	1	2	0	159	98	140	80	19	18	1
49	1	1	1	0	0	0	0	0	0	0	0	0	1	2	0	153	93	128	78	25	15	1
51	1	1	0	1	0	0	0	0	0	0	0	0	1	2	0	156	92	128	75	28	17	1
52	1	1	0	1	0	0	0	0	0	0	0	0	1	2	0	152	95	128	78	24	17	1
52	1	1	0	1	0	0	0	0	0	0	0	0	1	2	0	158	82	128	78	30	4	1
52	1	1	1	0	0	0	0	0	0	0	0	0	1	2	0	158	92	112	72	46	20	1
52	1	1	1	0	0	0	0	0	0	0	0	0	1	2	0	153	96	135	78	18	18	1
52	1	1	1	0	0	0	0	0	0	0	0	0	1	2	0	156	96	126	85	30	11	1
52	1	1	1	0	0	0	0	0	0	0	0	0	1	2	0	159	96	112	69	47	27	1
52	1	1	1	0	0	0	0	0	0	0	0	0	1	2	0	153	93	120	80	33	13	1
52	1	1	1	0	0	0	0	0	0	0	0	0	1	2	0	156	95	120	75	36	20	1
52	1	1	1	0	0	0	0	0	0	0	0	0	1	2	0	156	96	120	75	36	21	1
53	1	1	1	0	0	0	0	0	0	0	0	0	1	2	0	158	96	135	85	23	11	1
53	1	1	0	1	0	0	0	0	0	0	0	0	1	2	0	153	93	132	85	21	8	1
53	1	1	0	1	0	0	0	0	0	0	0	0	1	2	0	159	82	132	78	27	4	1
53	1	1	0	1	0	0	0	0	0	0	0	0	1	2	0	156	93	125	78	31	15	1
53	1	1	1	0	0	0	0	0	0	0	0	0	1	2	0	153	93	125	75	28	18	1
53	1	1	0	1	0	0	0	0	0	0	0	0	1	2	0	152	93	112	75	40	18	1
53	1	1	1	0	0	0	0	0	0	0	0	0	1	2	0	153	93	126	76	27	17	1
55	1	1	1	0	0	0	0	0	0	0	0	0	1	2	0	156	92	134	78	22	14	1
56	1	1	1	0	0	0	0	0	0	0	0	1	1	2	0	159	93	118	78	41	15	1
56	1	1	1	0	0	0	0	0	0	0	0	0	1	2	0	156	96	123	75	33	21	1
36	1	1	0	1	0	0	0	0	0	0	0	1	1	3	0	152	92	135	75	17	17	1
36	1	1	0	1	0	0	0	0	0	0	0	0	1	3	0	148	98	135	78	13	20	1
41	1	1	0	1	0	0	0	0	0	0	0	1	1	3	0	156	92	147	88	9	4	1
45	1	1	1	0	0	0	0	0	0	0	0	0	1	3	0	156	98	140	80	16	18	1
46	1	1	0	1	0	0	0	0	0	0	0	0	1	3	0	148	92	134	82	14	10	1
52	1	1	1	0	0	0	0	0	0	0	0	0	1	3	0	158	93	132	82	26	11	1
52	1	1	0	1	0	0	0	0	0	0	0	0	1	3	0	153	95	123	75	30	20	1
54	1	1	1	0	0	0	0	0	0	0	0	0	1	3	0	156	96	128	75	28	21	1
63	1	1	0	1	0	0	0	0	1	1	0	1	1	1	1	158	88	146	87	12	1	0
63	1	1	0	1	0	0	0	0	1	1	0	1	1	1	1	158	88	146	87	12	1	0
63	1	1	0	1	0	0	0	0	1	1	0	1	1	1	1	158	88	146	87	12	1	0
63	1	1	0	1	0	0	0	0	1	1	0	1	1	1	1	158	88	146	87	12	1	0
63	1	1	0	1	0	0	0	0	1	1	0	1	1	1	1	158	88	146	87	12	1	0
64	1	1	1	0	0	0	0	0	1	0	1	0	1	1	1	159	87	145	86	14	1	0
64	1	1	1	0	0	0	0	0	1	0	1	0	1	1	1	159	87	145	86	14	1	0
64	1	1	1	0	0	0	0	0	1	0	1	0	1	1	1	159	87	145	86	14	1	0
64	1	1	1	0	0	0	0	0	1	0	1	0	1	1	1	159	87	145	86	14	1	0
64	1	1	1	0	0	0	0	0	1	0	1	0	1	1	1	159	87	145	86	14	1	0
61	1	1	0	1	0	1	1	0	1	0	0	1	1	2	0	158	93	146	85	12	8	0
61	1	1	0	1	0	1	1	0	1	0	0	1	1	2	0	158	93	146	85	12	8	0
61	1	1	0	1	0	1	1	0	1	0	0	1	1	2	0	158	93	146	85	12	8	0
61	1	1	0	1	0	1	1	0	1	0	0	1	1	2	0	158	93	146	85	12	8	0
62	1	1	1	0	0	0	0	0	0	1	0	0	1	3	0	155	94	144	86	11	8	0
62	1	1	1	0	0	0	0	0	0	1	0	0	1	3	0	155	94	144	86	11	8	0
62	1	1	1	0	0	0	0	0	0	1	0	0	1	3	0	155	94	144	86	11	8	0
62	1	1	1	0	0	0	0	0	0	1	0	0	1	3	0	155	94	144	86	11	8	0
62	1	1	1	0	0	0	0	0	0	1	0	0	1	3	0	155	94	144	86	11	8	0
62	1	1	1	0	0	0	0	0	0	1	0	0	1	3	0	155	94	144	86	11	8	0
78	0	1	1	0	0	1	1	0	1	1	1	0	1	1	1	158	87	134	75	24	12	1
86	0	1	1	0	1	1	1	0	1	1	1	0	1	1	1	156	92	142	88	14	4	1
65	0	1	1	0	1	1	0	1	0	0	0	0	1	1	1	157	93	147	89	10	4	0
65	0	1	1	0	1	1	0	1	0	0	0	0	1	1	1	157	93	147	89	10	4	0
65	0	1	1	0	1	1	0	1	0	0	0	0	1	1	1	157	93	147	89	10	4	0
65	0	1	1	0	1	1	0	1	0	0	0	0	1	1	1	157	93	147	89	10	4	0
65	0	1	1	0	1	1	0	1	0	0	0	0	1	1	1	157	93	147	89	10	4	0
66	0	1	0	1	0	0	0	0	0	0	1	1	1	1	1	156	93	145	84	11	9	0
66	0	1	0	1	0	0	0	0	0	0	1	1	1	1	1	156	93	145	84	11	9	0
66	0	1	0	1	0	0	0	0	0	0	1	1	1	1	1	156	93	145	84	11	9	0
66	0	1	0	1	0	0	0	0	0	0	1	1	1	1	1	156	93	145	84	11	9	0
66	0	1	0	1	0	0	0	0	0	0	1	1	1	1	1	156	93	145	84	11	9	0
67	0	1	0	1	0	0	0	0	1	0	0	0	1	1	1	155	89	146	83	9	6	0
67	0	1	0	1	0	0	0	0	1	0	0	0	1	1	1	155	89	146	83	9	6	0
67	0	1	0	1	0	0	0	0	1	0	0	0	1	1	1	155	89	146	83	9	6	0
67	0	1	0	1	0	0	0	0	1	0	0	0	1	1	1	155	89	146	83	9	6	0
68	0	1	1	0	0	0	0	0	0	0	0	0	1	1	1	154	94	145	82	9	12	0
68	0	1	1	0	0	0	0	0	0	0	0	0	1	1	1	154	94	145	82	9	12	0
68	0	1	1	0	0	0	0	0	0	0	0	0	1	1	1	154	94	145	82	9	12	0
68	0	1	1	0	0	0	0	0	0	0	0	0	1	1	1	154	94	145	82	9	12	0
69	0	1	0	1	0	0	1	0	1	1	1	0	1	1	1	150	90	130	82	20	8	0
69	0	1	0	1	0	0	1	0	1	1	1	0	1	1	1	150	90	130	82	20	8	0
69	0	1	0	1	0	0	1	0	1	1	1	0	1	1	1	150	90	130	82	20	8	0
69	0	1	0	1	0	0	1	0	1	1	1	0	1	1	1	150	90	130	82	20	8	0
70	0	1	1	0	1	0	0	0	0	1	0	0	1	1	1	154	92	145	88	9	4	0
70	0	1	1	0	1	0	0	0	0	1	0	0	1	1	1	154	92	145	88	9	4	0
70	0	1	1	0	1	0	0	0	0	1	0	0	1	1	1	154	92	145	88	9	4	0
70	0	1	1	0	1	0	0	0	0	1	0	0	1	1	1	154	92	145	88	9	4	0
71	0	1	0	1	1	0	0	0	0	1	0	0	1	1	1	154	92	145	88	9	4	0
71	0	1	0	1	1	0	0	0	0	1	0	0	1	1	1	154	92	145	88	9	4	0
71	0	1	0	1	1	0	0	0	0	1	0	0	1	1	1	154	92	145	88	9	4	0
71	0	1	0	1	1	0	0	0	0	1	0	0	1	1	1	154	92	145	88	9	4	0
71	0	1	0	1	1	0	0	0	0	1	0	0	1	1	1	154	92	145	88	9	4	0
71	0	1	0	1	1	0	0	0	0	1	0	0	1	1	1	154	92	145	88	9	4	0
72	0	1	1	0	0	1	1	0	1	0	0	1	1	1	1	158	93	146	85	12	8	0
72	0	1	1	0	0	1	1	0	1	0	0	1	1	1	1	158	93	146	85	12	8	0
72	0	1	1	0	0	1	1	0	1	0	0	1	1	1	1	158	93	146	85	12	8	0
72	0	1	1	0	0	1	1	0	1	0	0	1	1	1	1	158	93	146	85	12	8	0
72	0	1	1	0	0	1	1	0	1	0	0	1	1	1	1	158	93	146	85	12	8	0
72	0	1	1	0	0	1	1	0	1	0	0	1	1	1	1	158	93	146	85	12	8	0
73	0	1	0	1	0	0	0	0	0	1	0	0	1	1	1	155	94	144	86	11	8	0
73	0	1	0	1	0	0	0	0	0	1	0	0	1	1	1	155	94	144	86	11	8	0
73	0	1	0	1	0	0	0	0	0	1	0	0	1	1	1	155	94	144	86	11	8	0
73	0	1	0	1	0	0	0	0	0	1	0	0	1	1	1	155	94	144	86	11	8	0
73	0	1	0	1	0	0	0	0	0	1	0	0	1	1	1	155	94	144	86	11	8	0
73	0	1	0	1	0	0	0	0	0	1	0	0	1	1	1	155	94	144	86	11	8	0
74	0	1	1	0	0	0	0	0	1	0	1	0	1	1	1	159	87	145	86	14	1	0
74	0	1	1	0	0	0	0	0	1	0	1	0	1	1	1	159	87	145	86	14	1	0
74	0	1	1	0	0	0	0	0	1	0	1	0	1	1	1	159	87	145	86	14	1	0
74	0	1	1	0	0	0	0	0	1	0	1	0	1	1	1	159	87	145	86	14	1	0
74	0	1	1	0	0	0	0	0	1	0	1	0	1	1	1	159	87	145	86	14	1	0
74	0	1	1	0	0	0	0	0	1	0	1	0	1	1	1	159	87	145	86	14	1	0
76	0	1	1	0	1	0	0	0	0	1	0	0	1	1	1	154	92	145	88	9	4	0
76	0	1	1	0	1	1	0	1	0	0	0	0	1	1	1	157	93	147	89	10	4	0
76	0	1	1	0	1	0	0	0	0	1	0	0	1	1	1	154	92	145	88	9	4	0
76	0	1	1	0	1	1	0	1	0	0	0	0	1	1	1	157	93	147	89	10	4	0
76	0	1	1	0	1	0	0	0	0	1	0	0	1	1	1	154	92	145	88	9	4	0
76	0	1	1	0	1	1	0	1	0	0	0	0	1	1	1	157	93	147	89	10	4	0
76	0	1	1	0	1	0	0	0	0	1	0	0	1	1	1	154	92	145	88	9	4	0
76	0	1	1	0	1	1	0	1	0	0	0	0	1	1	1	157	93	147	89	10	4	0
76	0	1	1	0	1	1	0	1	0	0	0	0	1	1	1	157	93	147	89	10	4	0
76	0	1	1	0	1	0	0	0	0	1	0	0	1	1	1	154	92	145	88	9	4	0
76	0	1	1	0	1	1	0	1	0	0	0	0	1	1	1	157	93	147	89	10	4	0
77	0	1	1	0	0	1	1	0	1	0	0	1	1	1	1	158	93	146	85	12	8	0
77	0	1	1	0	0	0	0	0	0	0	1	1	1	1	1	156	93	145	84	11	9	0
77	0	1	1	0	0	1	1	0	1	0	0	1	1	1	1	158	93	146	85	12	8	0
77	0	1	1	0	0	0	0	0	0	0	1	1	1	1	1	156	93	145	84	11	9	0
77	0	1	1	0	0	1	1	0	1	0	0	1	1	1	1	158	93	146	85	12	8	0
77	0	1	1	0	0	0	0	0	0	0	1	1	1	1	1	156	93	145	84	11	9	0
77	0	1	1	0	0	1	1	0	1	0	0	1	1	1	1	158	93	146	85	12	8	0
77	0	1	1	0	0	0	0	0	0	0	1	1	1	1	1	156	93	145	84	11	9	0
77	0	1	1	0	0	0	0	0	0	0	1	1	1	1	1	156	93	145	84	11	9	0
77	0	1	1	0	0	1	1	0	1	0	0	1	1	1	1	158	93	146	85	12	8	0
77	0	1	1	0	0	0	0	0	0	0	1	1	1	1	1	156	93	145	84	11	9	0
78	0	1	1	0	0	0	0	0	0	1	0	0	1	1	1	155	94	144	86	11	8	0
78	0	1	1	0	0	0	0	0	0	1	0	0	1	1	1	155	94	144	86	11	8	0
78	0	1	1	0	0	0	0	0	0	1	0	0	1	1	1	155	94	144	86	11	8	0
78	0	1	1	0	0	0	0	0	0	1	0	0	1	1	1	155	94	144	86	11	8	0
78	0	1	1	0	0	0	0	0	0	1	0	0	1	1	1	155	94	144	86	11	8	0
78	0	1	1	0	0	0	0	0	0	1	0	0	1	1	1	155	94	144	86	11	8	0
79	0	1	1	0	0	0	0	0	1	0	1	0	1	1	1	159	87	145	86	14	1	0
79	0	1	1	0	0	0	0	0	1	0	1	0	1	1	1	159	87	145	86	14	1	0
79	0	1	1	0	0	0	0	0	1	0	1	0	1	1	1	159	87	145	86	14	1	0
79	0	1	1	0	0	0	0	0	1	0	1	0	1	1	1	159	87	145	86	14	1	0
79	0	1	1	0	0	0	0	0	1	0	1	0	1	1	1	159	87	145	86	14	1	0
80	0	1	1	0	0	0	0	0	1	1	0	1	1	1	1	158	88	146	87	12	1	0
80	0	1	1	0	0	0	1	0	1	1	1	0	1	1	1	150	90	130	82	20	8	0
80	0	1	1	0	0	0	0	0	1	1	0	1	1	1	1	158	88	146	87	12	1	0
80	0	1	1	0	0	0	1	0	1	1	1	0	1	1	1	150	90	130	82	20	8	0
80	0	1	1	0	0	0	0	0	1	1	0	1	1	1	1	158	88	146	87	12	1	0
80	0	1	1	0	0	0	1	0	1	1	1	0	1	1	1	150	90	130	82	20	8	0
80	0	1	1	0	0	0	0	0	1	1	0	1	1	1	1	158	88	146	87	12	1	0
80	0	1	1	0	0	0	1	0	1	1	1	0	1	1	1	150	90	130	82	20	8	0
80	0	1	1	0	0	0	0	0	1	1	0	1	1	1	1	158	88	146	87	12	1	0
80	0	1	1	0	0	0	1	0	1	1	1	0	1	1	1	150	90	130	82	20	8	0
80	0	1	1	0	0	0	0	0	1	1	0	1	1	1	1	158	88	146	87	12	1	0
80	0	1	1	0	0	0	1	0	1	1	1	0	1	1	1	150	90	130	82	20	8	0
81	0	1	1	0	0	0	0	0	1	0	1	0	1	1	1	159	87	145	86	14	1	0
81	0	1	1	0	0	0	0	0	1	0	1	0	1	1	1	159	87	145	86	14	1	0
81	0	1	1	0	0	0	0	0	1	0	0	0	1	1	1	155	89	146	83	9	6	0
81	0	1	1	0	0	0	0	0	1	0	1	0	1	1	1	159	87	145	86	14	1	0
81	0	1	1	0	0	0	0	0	1	0	1	0	1	1	1	159	87	145	86	14	1	0
81	0	1	1	0	0	0	0	0	1	0	0	0	1	1	1	155	89	146	83	9	6	0
81	0	1	1	0	0	0	0	0	1	0	1	0	1	1	1	159	87	145	86	14	1	0
81	0	1	1	0	0	0	0	0	1	0	1	0	1	1	1	159	87	145	86	14	1	0
81	0	1	1	0	0	0	0	0	1	0	0	0	1	1	1	155	89	146	83	9	6	0
81	0	1	1	0	0	0	0	0	1	0	1	0	1	1	1	159	87	145	86	14	1	0
81	0	1	1	0	0	0	0	0	1	0	1	0	1	1	1	159	87	145	86	14	1	0
81	0	1	1	0	0	0	0	0	1	0	0	0	1	1	1	155	89	146	83	9	6	0
81	0	1	1	0	0	0	0	0	1	0	1	0	1	1	1	159	87	145	86	14	1	0
81	0	1	1	0	0	0	0	0	1	0	1	0	1	1	1	159	87	145	86	14	1	0
81	0	1	1	0	0	0	0	0	1	0	1	0	1	1	1	159	87	145	86	14	1	0
81	0	1	1	0	0	0	0	0	1	0	1	0	1	1	1	159	87	145	86	14	1	0
81	0	1	1	0	0	0	0	0	1	0	0	0	1	1	1	155	89	146	83	9	6	0
82	0	1	1	0	0	1	1	0	1	0	0	1	1	1	1	158	93	146	85	12	8	0
82	0	1	1	0	0	1	0	1	0	0	0	0	1	1	1	157	93	147	89	10	4	0
82	0	1	1	0	1	1	0	1	0	0	0	0	1	1	1	157	93	147	89	10	4	0
82	0	1	1	0	0	0	0	0	1	0	0	0	1	1	1	155	89	146	83	9	6	0
82	0	1	1	0	1	1	0	1	0	0	0	0	1	1	1	157	93	147	89	10	4	0
82	0	1	1	0	0	1	1	0	1	0	0	1	1	1	1	158	93	146	85	12	8	0
82	0	1	1	0	0	1	0	1	0	0	0	0	1	1	1	157	93	147	89	10	4	0
82	0	1	1	0	1	1	0	1	0	0	0	0	1	1	1	157	93	147	89	10	4	0
82	0	1	1	0	0	0	0	0	1	0	0	0	1	1	1	155	89	146	83	9	6	0
82	0	1	1	0	1	1	0	1	0	0	0	0	1	1	1	157	93	147	89	10	4	0
82	0	1	1	0	0	1	1	0	1	0	0	1	1	1	1	158	93	146	85	12	8	0
82	0	1	1	0	0	1	0	1	0	0	0	0	1	1	1	157	93	147	89	10	4	0
82	0	1	1	0	1	1	0	1	0	0	0	0	1	1	1	157	93	147	89	10	4	0
82	0	1	1	0	0	0	0	0	1	0	0	0	1	1	1	155	89	146	83	9	6	0
82	0	1	1	0	1	1	0	1	0	0	0	0	1	1	1	157	93	147	89	10	4	0
82	0	1	1	0	0	1	1	0	1	0	0	1	1	1	1	158	93	146	85	12	8	0
82	0	1	1	0	0	1	0	1	0	0	0	0	1	1	1	157	93	147	89	10	4	0
82	0	1	1	0	1	1	0	1	0	0	0	0	1	1	1	157	93	147	89	10	4	0
82	0	1	1	0	0	0	0	0	1	0	0	0	1	1	1	155	89	146	83	9	6	0
82	0	1	1	0	1	1	0	1	0	0	0	0	1	1	1	157	93	147	89	10	4	0
82	0	1	1	0	0	1	1	0	1	0	0	1	1	1	1	158	93	146	85	12	8	0
82	0	1	1	0	0	1	0	1	0	0	0	0	1	1	1	157	93	147	89	10	4	0
82	0	1	1	0	0	1	1	0	1	0	0	1	1	1	1	158	93	146	85	12	8	0
82	0	1	1	0	0	1	0	1	0	0	0	0	1	1	1	157	93	147	89	10	4	0
82	0	1	1	0	1	1	0	1	0	0	0	0	1	1	1	157	93	147	89	10	4	0
82	0	1	1	0	0	0	0	0	1	0	0	0	1	1	1	155	89	146	83	9	6	0
82	0	1	1	0	1	1	0	1	0	0	0	0	1	1	1	157	93	147	89	10	4	0
83	0	1	1	0	0	0	0	0	1	0	0	0	1	1	1	155	89	146	83	9	6	0
83	0	1	1	0	0	0	0	0	1	0	0	0	1	1	1	155	89	146	83	9	6	0
83	0	1	1	0	0	0	0	0	1	0	0	0	1	1	1	155	89	146	83	9	6	0
83	0	1	1	0	0	0	0	0	1	0	0	0	1	1	1	155	89	146	83	9	6	0
83	0	1	1	0	0	0	0	0	1	0	0	0	1	1	1	155	89	146	83	9	6	0
83	0	1	1	0	0	0	0	0	1	0	0	0	1	1	1	155	89	146	83	9	6	0
84	0	1	1	0	0	0	1	0	1	1	1	0	1	1	1	150	90	130	82	20	8	0
84	0	1	1	0	0	0	1	0	1	1	1	0	1	1	1	150	90	130	82	20	8	0
84	0	1	1	0	0	0	1	0	1	1	1	0	1	1	1	150	90	130	82	20	8	0
84	0	1	1	0	0	0	1	0	1	1	1	0	1	1	1	150	90	130	82	20	8	0
84	0	1	1	0	0	0	1	0	1	1	1	0	1	1	1	150	90	130	82	20	8	0
85	0	1	1	0	1	0	1	0	1	1	1	0	1	1	1	150	90	130	82	20	8	0
85	0	1	1	0	1	0	1	0	1	1	1	0	1	1	1	150	90	130	82	20	8	0
85	0	1	1	0	1	0	1	0	1	1	1	0	1	1	1	150	90	130	82	20	8	0
85	0	1	1	0	1	0	1	0	1	1	1	0	1	1	1	150	90	130	82	20	8	0
85	0	1	1	0	1	0	1	0	1	1	1	0	1	1	1	150	90	130	82	20	8	0
85	0	1	1	0	1	0	1	0	1	1	1	0	1	1	1	150	90	130	82	20	8	0
86	0	1	1	0	0	0	0	0	1	0	1	0	1	1	1	159	87	145	86	14	1	0
86	0	1	1	0	0	0	0	0	1	0	1	0	1	1	1	159	87	145	86	14	1	0
86	0	1	1	0	0	0	0	0	1	0	1	0	1	1	1	159	87	145	86	14	1	0
86	0	1	1	0	0	0	0	0	1	0	1	0	1	1	1	159	87	145	86	14	1	0
86	0	1	1	0	0	0	0	0	1	0	1	0	1	1	1	159	87	145	86	14	1	0
86	0	1	1	0	0	0	0	0	1	0	1	0	1	1	1	159	87	145	86	14	1	0
87	0	1	1	0	1	0	1	0	1	1	1	0	1	1	1	150	90	130	82	20	8	0
87	0	1	1	0	1	0	1	0	1	1	1	0	1	1	1	150	90	130	82	20	8	0
87	0	1	1	0	1	0	1	0	1	1	1	0	1	1	1	150	90	130	82	20	8	0
87	0	1	1	0	1	0	1	0	1	1	1	0	1	1	1	150	90	130	82	20	8	0
87	0	1	1	0	1	0	1	0	1	1	1	0	1	1	1	150	90	130	82	20	8	0
88	0	1	1	0	0	1	1	0	1	0	0	1	1	1	1	158	93	146	85	12	8	0
88	0	1	1	0	0	0	0	0	1	0	0	0	1	1	1	155	89	146	83	9	6	0
88	0	1	1	0	0	1	1	0	1	0	0	1	1	1	1	158	93	146	85	12	8	0
88	0	1	1	0	0	0	0	0	1	0	0	0	1	1	1	155	89	146	83	9	6	0
88	0	1	1	0	0	1	1	0	1	0	0	1	1	1	1	158	93	146	85	12	8	0
88	0	1	1	0	0	0	0	0	1	0	0	0	1	1	1	155	89	146	83	9	6	0
88	0	1	1	0	0	1	1	0	1	0	0	1	1	1	1	158	93	146	85	12	8	0
88	0	1	1	0	0	0	0	0	1	0	0	0	1	1	1	155	89	146	83	9	6	0
88	0	1	1	0	0	1	1	0	1	0	0	1	1	1	1	158	93	146	85	12	8	0
88	0	1	1	0	0	0	0	0	1	0	0	0	1	1	1	155	89	146	83	9	6	0
88	0	1	1	0	0	0	0	0	1	0	0	0	1	1	1	155	89	146	83	9	6	0
94	0	1	1	0	0	1	0	1	0	0	0	0	1	1	1	157	93	147	89	10	4	0
94	0	1	1	0	0	1	0	1	0	0	0	0	1	1	1	157	93	147	89	10	4	0
94	0	1	1	0	0	1	0	1	0	0	0	0	1	1	1	157	93	147	89	10	4	0
94	0	1	1	0	0	1	0	1	0	0	0	0	1	1	1	157	93	147	89	10	4	0
94	0	1	1	0	0	1	0	1	0	0	0	0	1	1	1	157	93	147	89	10	4	0
94	0	1	1	0	0	1	0	1	0	0	0	0	1	1	1	157	93	147	89	10	4	0
78	0	1	1	0	0	0	0	0	1	0	0	0	1	2	0	155	89	146	83	9	6	0
78	0	1	1	0	0	0	0	0	1	0	0	0	1	2	0	155	89	146	83	9	6	0
78	0	1	1	0	0	0	0	0	1	0	0	0	1	2	0	155	89	146	83	9	6	0
78	0	1	1	0	0	0	0	0	1	0	0	0	1	2	0	155	89	146	83	9	6	0
78	0	1	1	0	0	0	0	0	1	0	0	0	1	2	0	155	89	146	83	9	6	0
78	0	1	1	0	0	0	0	0	1	0	0	0	1	2	0	155	89	146	83	9	6	0
82	0	1	1	0	0	1	1	0	1	0	0	1	1	2	0	158	93	146	85	12	8	0
82	0	1	1	0	0	1	1	0	1	0	0	1	1	2	0	158	93	146	85	12	8	0
82	0	1	1	0	0	1	1	0	1	0	0	1	1	2	0	158	93	146	85	12	8	0
82	0	1	1	0	0	1	1	0	1	0	0	1	1	2	0	158	93	146	85	12	8	0
82	0	1	1	0	0	1	1	0	1	0	0	1	1	2	0	158	93	146	85	12	8	0
82	0	1	1	0	0	1	1	0	1	0	0	1	1	2	0	158	93	146	85	12	8	0
83	0	1	1	0	0	0	0	0	1	0	1	0	1	2	0	159	87	145	86	14	1	0
83	0	1	1	0	0	0	0	0	1	0	1	0	1	2	0	159	87	145	86	14	1	0
83	0	1	1	0	0	0	0	0	1	0	1	0	1	2	0	159	87	145	86	14	1	0
83	0	1	1	0	0	0	0	0	1	0	1	0	1	2	0	159	87	145	86	14	1	0
83	0	1	1	0	0	0	0	0	1	0	1	0	1	2	0	159	87	145	86	14	1	0
53	0	1	0	1	0	0	0	0	0	0	0	0	1	2	0	156	93	125	78	31	15	0
53	0	1	1	0	0	0	0	0	0	0	0	0	1	2	0	153	93	125	75	28	18	0
79	0	1	1	0	0	0	0	0	0	0	0	0	1	3	0	154	94	145	82	9	12	0
79	0	1	1	0	0	0	0	0	0	0	0	0	1	3	0	154	94	145	82	9	12	0
79	0	1	1	0	0	0	0	0	0	0	0	0	1	3	0	154	94	145	82	9	12	0
79	0	1	1	0	0	0	0	0	0	0	0	0	1	3	0	154	94	145	82	9	12	0
79	0	1	1	0	0	0	0	0	0	0	0	0	1	3	0	154	94	145	82	9	12	0
79	0	1	1	0	0	0	0	0	0	0	0	0	1	3	0	154	94	145	82	9	12	0
46	1	1	0	1	0	0	0	0	0	0	0	0	0	1	1	153	93	125	75	28	18	1
51	1	1	0	1	0	0	0	0	0	0	0	0	0	1	1	156	86	135	75	21	11	1
52	1	1	0	1	0	0	0	0	0	0	0	0	0	1	1	152	82	128	78	24	4	1
52	1	1	1	0	0	0	0	0	0	0	0	0	0	1	1	152	93	120	80	32	13	1
52	1	1	1	0	0	0	0	0	0	0	0	0	0	1	1	153	96	120	75	33	21	1
52	1	1	1	0	0	0	0	0	0	0	0	0	0	1	1	156	75	120	72	36	3	1
52	1	1	1	0	0	0	0	0	0	0	0	0	0	1	1	152	95	120	75	32	20	1
52	1	1	1	0	0	0	0	0	0	0	0	0	0	1	1	156	96	120	75	36	21	1
53	1	1	1	0	0	0	0	0	0	0	0	0	0	1	1	156	94	112	76	44	18	1
54	1	1	0	1	0	0	0	0	0	0	0	0	0	1	1	156	94	130	78	26	16	1
59	1	1	1	0	0	0	0	0	0	0	0	0	0	1	1	156	95	138	78	18	17	1
38	1	1	0	1	0	0	0	0	0	0	0	0	0	2	0	152	92	130	80	22	12	1
42	1	1	0	1	0	0	0	0	0	0	0	0	0	2	0	152	92	125	75	27	17	1
45	1	1	0	1	0	0	0	0	0	0	0	0	0	2	0	152	92	120	70	32	22	1
45	1	1	0	1	0	0	0	0	0	0	0	0	0	2	0	152	83	128	78	24	5	1
52	1	1	1	0	0	0	0	0	0	0	0	0	0	2	0	156	93	130	70	26	23	1
52	1	1	0	1	0	0	0	0	0	0	0	0	0	2	0	152	92	126	75	26	17	1
52	1	1	1	0	0	0	0	0	0	0	0	0	0	2	0	153	96	112	75	41	21	1
52	1	1	1	0	0	0	0	0	0	0	0	0	0	2	0	156	95	123	75	33	20	1
52	1	1	1	0	0	0	0	0	0	0	0	0	0	2	0	156	95	120	72	36	23	1
53	1	1	0	1	0	0	0	0	0	0	0	0	0	2	0	153	93	125	78	28	15	1
53	1	1	0	1	0	0	0	0	0	0	0	0	0	2	0	153	93	126	75	27	18	1
56	1	1	1	0	0	0	0	0	0	0	0	1	0	2	0	156	96	112	75	44	21	1
56	1	1	1	0	0	0	0	0	0	0	0	0	0	2	0	156	95	120	80	36	15	1
58	1	1	1	0	0	0	0	0	0	0	0	0	0	2	0	156	93	138	78	18	15	1
35	1	1	0	1	0	0	0	0	0	0	0	0	0	3	0	148	89	130	75	18	14	1
36	1	1	0	1	0	0	0	0	0	0	0	0	0	3	0	152	96	140	80	12	16	1
37	1	1	0	1	0	0	0	0	0	0	0	1	0	3	0	148	86	142	78	6	8	1
42	1	1	0	1	0	0	0	0	0	0	0	0	0	3	0	152	88	134	70	18	18	1
48	1	1	0	1	0	0	0	0	0	0	0	0	0	3	0	156	92	134	87	22	5	1
51	1	1	1	0	0	0	0	0	0	0	0	0	0	3	0	156	94	120	75	36	19	1
57	1	1	1	0	0	0	0	0	0	0	0	0	0	3	0	152	86	135	78	17	8	1
25	1	1	0	1	0	0	0	0	0	0	0	0	0	4	0	152	93	134	78	18	15	1
32	1	1	0	1	0	0	0	0	0	0	0	0	0	4	0	152	92	145	88	7	4	1
36	1	1	0	1	0	0	0	0	0	0	0	0	0	4	0	152	92	136	78	16	14	1
75	0	1	1	0	0	0	0	0	1	1	0	1	0	1	1	158	88	146	87	12	1	0
75	0	1	1	0	0	0	0	0	1	1	0	1	0	1	1	158	88	146	87	12	1	0
75	0	1	1	0	0	0	0	0	1	1	0	1	0	1	1	158	88	146	87	12	1	0
75	0	1	1	0	0	0	0	0	1	1	0	1	0	1	1	158	88	146	87	12	1	0
75	0	1	1	0	0	0	0	0	1	1	0	1	0	1	1	158	88	146	87	12	1	0
75	0	1	1	0	0	0	0	0	1	1	0	1	0	1	1	158	88	146	87	12	1	0
79	0	1	1	0	0	0	0	0	1	0	1	0	0	1	1	159	87	145	86	14	1	0
79	0	1	1	0	0	0	0	0	1	0	1	0	0	1	1	159	87	145	86	14	1	0
79	0	1	1	0	0	0	0	0	1	0	1	0	0	1	1	159	87	145	86	14	1	0
79	0	1	1	0	0	0	0	0	1	0	1	0	0	1	1	159	87	145	86	14	1	0
79	0	1	1	0	0	0	0	0	1	0	1	0	0	1	1	159	87	145	86	14	1	0
79	0	1	1	0	0	0	0	0	1	0	1	0	0	1	1	159	87	145	86	14	1	0
81	0	1	1	0	0	1	1	0	1	0	0	1	0	1	1	158	93	146	85	12	8	0
81	0	1	1	0	0	1	1	0	1	0	0	1	0	1	1	158	93	146	85	12	8	0
81	0	1	1	0	0	1	1	0	1	0	0	1	0	1	1	158	93	146	85	12	8	0
81	0	1	1	0	0	1	1	0	1	0	0	1	0	1	1	158	93	146	85	12	8	0
81	0	1	1	0	0	1	1	0	1	0	0	1	0	1	1	158	93	146	85	12	8	0
83	0	1	1	0	1	0	1	0	1	1	1	0	0	2	0	150	90	130	82	20	8	0
83	0	1	1	0	1	0	1	0	1	1	1	0	0	2	0	150	90	130	82	20	8	0
83	0	1	1	0	1	0	1	0	1	1	1	0	0	2	0	150	90	130	82	20	8	0
83	0	1	1	0	1	0	1	0	1	1	1	0	0	2	0	150	90	130	82	20	8	0
83	0	1	1	0	1	0	1	0	1	1	1	0	0	2	0	150	90	130	82	20	8	0
83	0	1	1	0	1	0	1	0	1	1	1	0	0	2	0	150	90	130	82	20	8	0
22	1	0	0	0	0	0	0	0	0	0	0	1	1	1	1	147	92	127	70	20	22	1
35	1	0	0	1	0	0	0	0	0	0	0	1	1	1	1	158	83	135	75	23	8	1
35	1	0	0	0	0	0	0	0	0	0	0	1	1	1	1	142	86	125	75	17	11	1
35	1	0	0	1	0	0	0	0	0	0	0	1	1	1	1	152	92	128	78	24	14	1
38	1	0	0	1	0	0	0	0	0	0	0	1	1	1	1	158	95	134	70	24	25	1
38	1	0	0	1	0	0	0	0	0	0	0	1	1	1	1	153	95	128	78	25	17	1
38	1	0	0	1	0	0	0	0	0	0	0	1	1	1	1	156	94	130	75	26	19	1
41	1	0	1	0	0	0	0	0	0	0	0	1	1	1	1	156	96	138	82	18	14	1
41	1	0	0	1	0	0	0	0	0	0	0	1	1	1	1	152	92	130	70	22	22	1
41	1	0	0	1	0	0	0	0	0	0	0	1	1	1	1	153	96	123	72	30	24	1
41	1	0	0	1	0	0	0	0	0	0	0	1	1	1	1	153	85	128	75	25	10	1
42	1	0	1	0	0	0	0	0	0	0	0	1	1	1	1	154	89	134	75	20	14	1
42	1	0	1	0	0	0	0	0	0	0	0	1	1	1	1	159	96	138	75	21	21	1
42	1	0	0	1	0	0	0	0	0	0	0	1	1	1	1	152	92	135	80	17	12	1
42	1	0	1	0	0	0	0	0	0	0	0	1	1	1	1	152	92	135	85	17	7	1
42	1	0	1	0	0	0	0	0	0	0	0	1	1	1	1	152	88	137	78	15	10	1
42	1	0	0	1	0	0	0	0	0	0	0	1	1	1	1	152	92	132	82	20	10	1
42	1	0	0	1	0	0	0	0	0	0	0	0	1	1	1	148	88	128	75	20	13	1
42	1	0	0	1	0	0	0	0	0	0	0	1	1	1	1	152	92	130	75	22	17	1
42	1	0	0	1	0	0	0	0	0	0	0	1	1	1	1	152	92	130	78	22	14	1
42	1	0	0	1	0	0	0	0	0	0	0	1	1	1	1	152	96	130	80	22	16	1
42	1	0	0	1	0	0	0	0	0	0	0	1	1	1	1	153	92	128	78	25	14	1
42	1	0	0	1	0	0	0	0	0	0	0	1	1	1	1	153	96	125	75	28	21	1
42	1	0	0	1	0	0	0	0	0	0	0	0	1	1	1	153	93	112	72	41	21	1
42	1	0	0	1	0	0	0	0	0	0	0	1	1	1	1	153	95	120	75	33	20	1
42	1	0	0	1	0	0	0	0	0	0	0	1	1	1	1	156	96	120	88	36	8	1
42	1	0	0	1	0	0	0	0	0	0	0	1	1	1	1	156	96	120	75	36	21	1
42	1	0	0	1	0	0	0	0	0	0	0	1	1	1	1	152	92	120	75	32	17	1
42	1	0	0	1	0	0	0	0	0	0	0	1	1	1	1	153	96	120	75	33	21	1
42	1	0	0	1	0	0	0	0	0	0	0	1	1	1	1	156	96	120	75	36	21	1
42	1	0	0	1	0	0	0	0	0	0	0	1	1	1	1	156	85	112	75	44	10	1
43	1	0	0	1	0	0	0	0	0	0	0	1	1	1	1	153	93	128	82	25	11	1
43	1	0	0	1	0	0	0	0	0	0	0	1	1	1	1	153	93	128	78	25	15	1
43	1	0	0	1	0	0	0	0	0	0	0	1	1	1	1	153	93	112	75	41	18	1
43	1	0	1	0	0	0	0	0	0	0	0	1	1	1	1	153	93	120	80	33	13	1
43	1	0	0	1	0	0	0	0	0	0	0	1	1	1	1	153	96	112	75	41	21	1
43	1	0	0	1	0	0	0	0	0	0	0	1	1	1	1	153	96	120	75	33	21	1
43	1	0	0	1	0	0	0	0	0	0	0	1	1	1	1	153	96	120	75	33	21	1
43	1	0	0	1	0	0	0	0	0	0	0	1	1	1	1	153	96	128	75	25	21	1
43	1	0	0	1	0	0	0	0	0	0	0	1	1	1	1	156	96	120	75	36	21	1
43	1	0	0	1	0	0	0	0	0	0	0	1	1	1	1	152	95	120	72	32	23	1
43	1	0	1	0	0	0	0	0	0	0	0	1	1	1	1	153	96	120	75	33	21	1
43	1	0	0	1	0	0	0	0	0	0	0	1	1	1	1	153	85	112	74	41	11	1
44	1	0	1	0	0	0	0	1	1	1	0	1	1	1	1	153	85	145	78	8	7	1
44	1	0	1	0	0	0	0	1	1	1	0	1	1	1	1	152	93	145	85	7	8	1
44	1	0	1	0	0	0	0	0	0	0	0	1	1	1	1	155	92	138	67	17	25	1
44	1	0	0	1	0	0	0	0	0	0	0	1	1	1	1	156	96	112	75	44	21	1
44	1	0	0	1	0	0	0	0	0	0	0	1	1	1	1	153	85	120	74	33	11	1
45	1	0	1	0	0	0	0	0	1	0	0	0	1	1	1	152	96	145	85	7	11	1
45	1	0	1	0	0	0	0	0	1	0	0	1	1	1	1	152	98	145	78	7	20	1
45	1	0	0	1	0	0	0	0	0	0	0	1	1	1	1	152	96	132	87	20	9	1
45	1	0	0	1	0	0	0	0	0	0	0	1	1	1	1	152	93	128	85	24	8	1
45	1	0	0	1	0	0	0	0	0	0	0	1	1	1	1	152	93	128	78	24	15	1
45	1	0	1	0	0	0	0	0	0	0	0	1	1	1	1	152	95	112	75	40	20	1
46	1	0	0	1	0	0	0	0	0	0	0	1	1	1	1	152	92	132	82	20	10	1
46	1	0	0	1	0	0	0	0	0	0	0	1	1	1	1	156	94	130	70	26	24	1
46	1	0	0	1	0	0	0	0	0	0	0	1	1	1	1	158	95	128	78	30	17	1
46	1	0	0	1	0	0	0	0	0	0	0	1	1	1	1	156	93	128	75	28	18	1
46	1	0	0	1	0	0	0	0	0	0	0	1	1	1	1	156	93	125	76	31	17	1
46	1	0	0	1	0	0	0	0	0	0	0	1	1	1	1	153	93	125	75	28	18	1
46	1	0	1	0	0	0	0	0	0	1	0	1	1	1	1	153	96	112	75	41	21	1
46	1	0	1	0	0	0	0	0	0	0	0	1	1	1	1	153	92	123	75	30	17	1
46	1	0	1	0	0	0	0	0	0	0	0	1	1	1	1	153	96	123	75	30	21	1
46	1	0	1	0	0	0	0	0	0	0	0	1	1	1	1	153	96	125	75	28	21	1
46	1	0	0	1	0	0	0	0	0	0	0	1	1	1	1	152	93	125	75	27	18	1
46	1	0	0	1	0	0	0	0	0	0	0	1	1	1	1	153	93	125	75	28	18	1
46	1	0	1	0	0	0	0	0	0	0	0	1	1	1	1	156	96	123	75	33	21	1
46	1	0	0	1	0	0	0	0	0	0	0	1	1	1	1	153	93	112	76	41	17	1
46	1	0	1	0	0	0	0	0	0	0	0	1	1	1	1	156	96	120	80	36	16	1
46	1	0	1	0	0	0	0	0	0	0	0	1	1	1	1	156	96	120	75	36	21	1
46	1	0	0	1	0	0	0	0	0	0	0	1	1	1	1	153	96	120	75	33	21	1
46	1	0	1	0	0	0	0	0	0	0	0	1	1	1	1	156	96	120	80	36	16	1
46	1	0	0	1	0	0	0	0	0	0	0	1	1	1	1	156	96	125	75	31	21	1
46	1	0	0	1	0	0	0	0	0	0	0	1	1	1	1	156	96	120	75	36	21	1
46	1	0	0	1	0	0	0	0	0	0	0	1	1	1	1	153	96	120	75	33	21	1
46	1	0	0	1	0	0	0	0	0	0	0	1	1	1	1	153	96	120	75	33	21	1
46	1	0	0	1	0	0	0	0	0	0	0	1	1	1	1	153	96	126	75	27	21	1
46	1	0	1	0	0	0	0	0	0	1	0	1	1	1	1	156	95	120	75	36	20	1
46	1	0	0	1	0	0	0	0	0	0	0	1	1	1	1	156	96	128	75	28	21	1
46	1	0	0	1	0	0	0	0	0	1	0	1	1	1	1	156	96	120	85	36	11	1
46	1	0	0	1	0	0	0	0	0	0	0	1	1	1	1	153	96	120	75	33	21	1
46	1	0	0	1	0	0	0	0	0	0	0	1	1	1	1	156	96	120	75	36	21	1
46	1	0	1	0	0	0	0	0	0	0	0	1	1	1	1	156	93	120	75	36	18	1
46	1	0	1	0	0	0	0	0	0	0	0	1	1	1	1	156	76	112	65	44	11	1
46	1	0	0	1	0	0	0	0	0	0	0	1	1	1	1	156	96	120	75	36	21	1
46	1	0	0	1	0	0	0	0	0	1	0	1	1	1	1	156	95	120	75	36	20	1
46	1	0	1	0	0	0	0	0	0	1	0	1	1	1	1	153	96	112	75	41	21	1
46	1	0	0	1	0	0	0	0	0	0	0	1	1	1	1	156	95	120	72	36	23	1
46	1	0	0	1	0	0	0	0	0	0	0	1	1	1	1	156	96	112	74	44	22	1
46	1	0	0	1	0	0	0	0	0	0	0	1	1	1	1	156	96	120	75	36	21	1
46	1	0	0	1	0	0	0	0	0	0	0	1	1	1	1	153	96	120	75	33	21	1
46	1	0	0	1	0	0	0	0	0	0	0	1	1	1	1	153	96	120	75	33	21	1
46	1	0	0	1	0	0	0	0	0	0	0	1	1	1	1	153	95	120	75	33	20	1
46	1	0	0	1	0	0	0	0	0	0	0	1	1	1	1	153	96	120	75	33	21	1
46	1	0	0	1	0	0	0	0	0	0	0	1	1	1	1	156	96	112	75	44	21	1
46	1	0	0	1	0	0	0	0	0	0	0	1	1	1	1	153	96	120	75	33	21	1
46	1	0	0	1	0	0	0	0	0	0	0	1	1	1	1	156	96	120	75	36	21	1
46	1	0	0	1	0	0	0	0	0	0	0	1	1	1	1	153	95	120	75	33	20	1
46	1	0	0	1	0	0	0	0	0	1	0	1	1	1	1	153	95	120	75	33	20	1
46	1	0	0	1	0	0	0	0	0	0	0	1	1	1	1	153	96	112	75	41	21	1
46	1	0	1	0	0	0	0	0	0	0	0	1	1	1	1	156	75	112	65	44	10	1
47	1	0	0	1	0	0	0	0	0	0	0	1	1	1	1	156	96	125	75	31	21	1
47	1	0	0	1	0	0	0	0	0	0	0	1	1	1	1	153	95	112	75	41	20	1
47	1	0	0	1	0	0	0	0	0	0	0	1	1	1	1	153	96	120	75	33	21	1
48	1	0	1	0	0	0	0	0	0	1	0	1	1	1	1	156	96	135	87	21	9	1
48	1	0	0	1	0	0	0	0	0	0	0	1	1	1	1	153	96	125	75	28	21	1
48	1	0	1	0	0	0	0	0	0	0	0	1	1	1	1	156	96	123	75	33	21	1
48	1	0	0	1	0	0	0	0	0	0	0	1	1	1	1	156	95	112	72	44	23	1
49	1	0	0	1	0	0	0	0	0	0	0	1	1	1	1	153	95	128	75	25	20	1
49	1	0	1	0	0	0	0	0	0	1	0	1	1	1	1	153	96	112	74	41	22	1
49	1	0	1	0	0	0	0	0	0	1	0	1	1	1	1	156	93	112	75	44	18	1
49	1	0	0	1	0	0	0	0	0	0	0	1	1	1	1	156	96	112	75	44	21	1
49	1	0	1	0	0	0	0	0	0	0	0	1	1	1	1	156	95	112	75	44	20	1
49	1	0	1	0	0	0	0	0	0	1	0	1	1	1	1	156	96	128	78	28	18	1
49	1	0	1	0	0	0	0	0	0	1	0	1	1	1	1	156	96	120	80	36	16	1
49	1	0	1	0	0	0	0	0	0	1	0	1	1	1	1	153	96	125	75	28	21	1
49	1	0	1	0	0	0	0	0	0	1	0	1	1	1	1	154	85	123	75	31	10	1
49	1	0	1	0	0	0	0	0	0	1	0	1	1	1	1	156	96	120	80	36	16	1
49	1	0	1	0	0	0	0	0	0	1	0	1	1	1	1	156	96	120	85	36	11	1
49	1	0	1	0	0	0	0	0	0	1	0	1	1	1	1	153	96	125	75	28	21	1
49	1	0	1	0	0	0	0	0	0	1	0	1	1	1	1	156	93	128	72	28	21	1
49	1	0	1	0	0	0	0	0	0	0	0	1	1	1	1	156	96	120	75	36	21	1
49	1	0	1	0	0	0	0	0	0	1	0	1	1	1	1	156	96	120	75	36	21	1
49	1	0	1	0	0	0	0	0	0	1	0	1	1	1	1	154	86	112	75	42	11	1
49	1	0	1	0	0	0	0	0	0	1	0	1	1	1	1	153	96	120	75	33	21	1
49	1	0	0	1	0	0	0	0	0	1	0	1	1	1	1	156	95	120	75	36	20	1
49	1	0	1	0	0	0	0	0	0	1	0	1	1	1	1	156	95	120	75	36	20	1
49	1	0	0	1	0	0	0	0	0	0	0	1	1	1	1	156	96	120	75	36	21	1
49	1	0	1	0	0	0	0	0	0	1	0	1	1	1	1	156	95	120	75	36	20	1
49	1	0	1	0	0	0	0	0	0	1	0	1	1	1	1	153	96	120	86	33	10	1
49	1	0	1	0	0	0	0	0	0	1	0	1	1	1	1	156	96	120	75	36	21	1
49	1	0	0	1	0	0	0	0	0	0	0	1	1	1	1	156	96	120	75	36	21	1
49	1	0	1	0	0	0	0	0	0	1	0	1	1	1	1	156	96	120	75	36	21	1
49	1	0	1	0	0	0	0	0	0	0	0	1	1	1	1	156	96	120	75	36	21	1
49	1	0	1	0	0	0	0	0	0	0	0	1	1	1	1	156	96	120	75	36	21	1
49	1	0	1	0	0	0	0	0	0	0	0	1	1	1	1	156	96	120	75	36	21	1
49	1	0	1	0	0	0	0	0	0	0	0	1	1	1	1	152	95	112	75	40	20	1
49	1	0	0	1	0	0	0	0	0	0	0	1	1	1	1	156	95	120	75	36	20	1
49	1	0	0	1	0	0	0	0	0	0	0	1	1	1	1	156	96	120	75	36	21	1
49	1	0	1	0	0	0	0	0	0	1	0	1	1	1	1	156	96	112	65	44	31	1
49	1	0	0	1	0	0	0	0	0	0	0	1	1	1	1	156	96	120	75	36	21	1
49	1	0	0	1	0	0	0	0	0	1	0	1	1	1	1	156	96	120	75	36	21	1
49	1	0	1	0	0	0	0	0	0	1	0	1	1	1	1	156	95	120	74	36	21	1
49	1	0	1	0	0	0	0	0	0	1	0	1	1	1	1	152	95	120	75	32	20	1
49	1	0	0	1	0	0	0	0	0	1	0	1	1	1	1	159	95	120	75	39	20	1
49	1	0	1	0	0	0	0	0	0	1	0	1	1	1	1	156	95	120	75	36	20	1
52	1	0	1	0	0	1	1	0	1	0	0	1	1	1	1	152	83	145	78	7	5	1
52	1	0	1	0	0	0	0	0	0	0	0	1	1	1	1	152	93	128	78	24	15	1
52	1	0	0	1	0	0	0	0	0	1	0	1	1	1	1	152	96	132	82	20	14	1
52	1	0	0	1	0	0	0	0	0	1	0	1	1	1	1	153	93	130	82	23	11	1
52	1	0	0	1	0	0	0	0	0	1	0	1	1	1	1	152	93	128	78	24	15	1
52	1	0	0	1	0	0	0	0	0	1	0	1	1	1	1	153	93	135	85	18	8	1
52	1	0	0	1	0	0	0	0	0	0	0	1	1	1	1	152	82	128	78	24	4	1
52	1	0	1	0	0	0	0	0	0	0	0	0	1	1	1	152	93	128	78	24	15	1
52	1	0	1	0	0	0	0	0	0	1	0	1	1	1	1	153	93	128	82	25	11	1
52	1	0	1	0	0	0	0	0	0	0	0	1	1	1	1	152	93	123	75	29	18	1
52	1	0	1	0	0	0	0	0	0	0	0	1	1	1	1	156	96	120	80	36	16	1
52	1	0	1	0	0	0	0	0	0	1	0	1	1	1	1	153	95	126	75	27	20	1
52	1	0	1	0	0	0	0	0	0	0	0	1	1	1	1	156	96	120	80	36	16	1
52	1	0	1	0	0	0	0	0	0	1	0	1	1	1	1	153	95	112	76	41	19	1
52	1	0	1	0	0	0	0	0	0	1	0	1	1	1	1	156	96	112	75	44	21	1
52	1	0	1	0	0	0	0	0	0	1	0	1	1	1	1	152	96	123	74	29	22	1
52	1	0	1	0	0	0	0	0	0	1	0	1	1	1	1	153	96	125	75	28	21	1
52	1	0	1	0	0	0	0	0	0	1	0	1	1	1	1	153	96	120	75	33	21	1
52	1	0	1	0	0	0	0	0	0	0	0	1	1	1	1	156	96	120	75	36	21	1
52	1	0	1	0	0	0	0	0	0	1	0	1	1	1	1	153	96	120	75	33	21	1
52	1	0	1	0	0	0	0	0	0	0	0	1	1	1	1	153	85	120	74	33	11	1
52	1	0	1	0	0	0	0	0	0	1	0	1	1	1	1	153	96	123	75	30	21	1
52	1	0	0	1	0	0	0	0	0	0	0	1	1	1	1	156	95	120	75	36	20	1
52	1	0	1	0	0	0	0	0	0	0	0	1	1	1	1	156	96	112	75	44	21	1
52	1	0	1	0	0	0	0	0	0	0	0	1	1	1	1	153	95	112	75	41	20	1
52	1	0	0	1	0	0	0	0	0	0	0	1	1	1	1	156	95	120	75	36	20	1
52	1	0	1	0	0	0	0	0	0	1	0	1	1	1	1	152	95	120	75	32	20	1
53	1	0	1	0	0	0	0	0	1	1	0	0	1	1	1	156	96	142	85	14	11	1
53	1	0	1	0	0	0	0	0	0	1	0	1	1	1	1	159	96	135	82	24	14	1
53	1	0	1	0	0	0	0	0	0	1	0	1	1	1	1	158	93	128	72	30	21	1
53	1	0	1	0	0	0	0	0	0	1	0	1	1	1	1	156	93	132	78	24	15	1
53	1	0	1	0	0	0	0	0	0	1	0	1	1	1	1	156	96	112	75	44	21	1
53	1	0	1	0	0	0	0	0	0	0	0	1	1	1	1	152	95	120	72	32	23	1
53	1	0	1	0	0	0	0	0	0	0	0	1	1	1	1	156	95	120	75	36	20	1
53	1	0	1	0	0	0	0	0	0	1	0	1	1	1	1	153	95	112	74	41	21	1
53	1	0	1	0	0	0	0	0	0	0	0	1	1	1	1	156	95	120	86	36	9	1
54	1	0	1	0	0	0	0	0	0	1	0	1	1	1	1	152	94	130	78	22	16	1
55	1	0	1	0	0	0	0	0	0	0	0	1	1	1	1	159	93	142	78	17	15	1
55	1	0	1	0	0	0	0	0	0	0	0	0	1	1	1	159	96	142	85	17	11	1
56	1	0	0	1	0	0	0	0	0	1	0	1	1	1	1	156	94	130	78	26	16	1
56	1	0	1	0	0	0	0	0	0	0	0	0	1	1	1	156	94	134	78	22	16	1
56	1	0	1	0	0	0	0	0	0	0	0	1	1	1	1	156	96	120	75	36	21	1
28	1	0	0	1	0	0	0	0	0	0	0	0	1	2	0	145	86	132	78	13	8	1
32	1	0	0	1	0	0	0	0	0	0	0	1	1	2	0	152	93	134	78	18	15	1
32	1	0	0	1	0	0	0	0	0	0	0	0	1	2	0	142	86	130	78	12	8	1
33	1	0	0	1	0	0	0	0	0	0	0	1	1	2	0	155	93	130	67	25	26	1
36	1	0	0	1	0	0	0	0	0	0	0	1	1	2	0	152	82	127	78	25	4	1
38	1	0	0	1	0	0	0	0	0	0	0	1	1	2	0	152	96	135	78	17	18	1
38	1	0	0	1	0	0	0	0	0	0	0	1	1	2	0	156	93	130	70	26	23	1
38	1	0	0	1	0	0	0	0	0	0	0	1	1	2	0	152	88	128	75	24	13	1
39	1	0	0	1	0	0	0	0	0	0	0	1	1	2	0	152	91	130	75	22	16	1
41	1	0	0	1	0	0	0	0	0	0	0	1	1	2	0	156	92	145	78	11	14	1
41	1	0	0	1	0	0	0	0	0	0	0	1	1	2	0	152	92	135	75	17	17	1
41	1	0	0	1	0	0	0	0	0	0	0	1	1	2	0	153	93	128	78	25	15	1
41	1	0	0	1	0	0	0	0	0	0	0	1	1	2	0	156	95	128	78	28	17	1
42	1	0	0	1	0	0	0	0	0	0	0	1	1	2	0	158	97	132	76	26	21	1
42	1	0	0	1	0	0	0	0	0	0	0	1	1	2	0	153	86	135	75	18	11	1
42	1	0	0	1	0	0	0	0	0	0	0	1	1	2	0	152	92	142	78	10	14	1
42	1	0	0	1	0	0	0	0	0	0	0	1	1	2	0	156	92	132	75	24	17	1
42	1	0	0	1	0	0	0	0	0	0	0	1	1	2	0	152	92	128	78	24	14	1
42	1	0	0	1	0	0	0	0	0	0	0	1	1	2	0	152	92	128	78	24	14	1
42	1	0	1	0	0	0	0	0	0	0	0	1	1	2	0	152	92	130	70	22	22	1
42	1	0	0	1	0	0	0	0	0	0	0	1	1	2	0	152	92	128	78	24	14	1
42	1	0	0	1	0	0	0	0	0	0	0	1	1	2	0	152	82	128	76	24	6	1
42	1	0	0	1	0	0	0	0	0	0	0	1	1	2	0	152	92	128	78	24	14	1
42	1	0	0	1	0	0	0	0	0	0	0	1	1	2	0	152	92	132	78	20	14	1
42	1	0	0	1	0	0	0	0	0	0	0	1	1	2	0	152	92	130	72	22	20	1
42	1	0	0	1	0	0	0	0	0	0	0	1	1	2	0	158	82	132	78	26	4	1
42	1	0	0	1	0	0	0	0	0	0	0	1	1	2	0	152	92	128	78	24	14	1
42	1	0	0	1	0	0	0	0	0	0	0	1	1	2	0	153	93	128	78	25	15	1
42	1	0	0	1	0	0	0	0	0	0	0	1	1	2	0	152	92	128	75	24	17	1
42	1	0	0	1	0	0	0	0	0	0	0	1	1	2	0	153	92	142	82	11	10	1
42	1	0	0	1	0	0	0	0	0	0	0	1	1	2	0	156	96	112	75	44	21	1
42	1	0	0	1	0	0	0	0	0	0	0	1	1	2	0	156	96	112	74	44	22	1
42	1	0	0	1	0	0	0	0	0	0	0	1	1	2	0	153	96	125	75	28	21	1
42	1	0	0	1	0	0	0	0	0	0	0	1	1	2	0	153	95	120	75	33	20	1
42	1	0	0	1	0	0	0	0	0	0	0	1	1	2	0	156	95	120	75	36	20	1
42	1	0	0	1	0	0	0	0	0	0	0	1	1	2	0	153	95	112	75	41	20	1
43	1	0	1	0	0	0	0	0	0	0	0	1	1	2	0	156	93	134	67	22	26	1
43	1	0	1	0	0	0	0	0	0	0	0	1	1	2	0	158	92	130	70	28	22	1
43	1	0	1	0	0	0	0	0	0	0	0	1	1	2	0	152	88	125	75	27	13	1
43	1	0	0	1	0	0	0	0	0	0	0	1	1	2	0	152	94	138	78	14	16	1
43	1	0	0	1	0	0	0	0	0	0	0	1	1	2	0	156	93	132	82	24	11	1
43	1	0	0	1	0	0	0	0	0	0	0	1	1	2	0	156	94	130	78	26	16	1
43	1	0	0	1	0	0	0	0	0	0	0	1	1	2	0	153	96	132	82	21	14	1
43	1	0	0	1	0	0	0	0	0	0	0	1	1	2	0	153	92	132	82	21	10	1
43	1	0	0	1	0	0	0	0	0	0	0	1	1	2	0	152	92	125	76	27	16	1
43	1	0	1	0	0	0	0	0	0	0	0	1	1	2	0	153	96	123	75	30	21	1
43	1	0	1	0	0	0	0	0	0	0	0	1	1	2	0	156	93	112	74	44	19	1
43	1	0	0	1	0	0	0	0	0	0	0	1	1	2	0	153	93	125	74	28	19	1
43	1	0	0	1	0	0	0	0	0	0	0	1	1	2	0	156	96	112	85	44	11	1
43	1	0	0	1	0	0	0	0	0	0	0	1	1	2	0	153	96	120	72	33	24	1
43	1	0	0	1	0	0	0	0	0	0	0	1	1	2	0	156	95	120	75	36	20	1
43	1	0	0	1	0	0	0	0	0	0	0	1	1	2	0	154	96	112	75	42	21	1
44	1	0	1	0	0	0	0	0	0	0	0	1	1	2	0	155	93	134	78	21	15	1
44	1	0	1	0	0	0	0	0	0	0	0	1	1	2	0	155	93	140	78	15	15	1
44	1	0	1	0	0	0	0	0	0	0	0	1	1	2	0	152	98	135	87	17	11	1
44	1	0	1	0	0	0	0	0	0	0	0	1	1	2	0	156	94	130	70	26	24	1
44	1	0	0	1	0	0	0	0	0	0	0	1	1	2	0	156	94	130	75	26	19	1
45	1	0	0	1	0	0	0	0	0	0	0	1	1	2	0	156	89	135	78	21	11	1
45	1	0	0	1	0	0	0	0	0	1	0	1	1	2	0	152	94	134	87	18	7	1
45	1	0	0	1	0	0	0	0	0	1	0	1	1	2	0	155	95	128	78	27	17	1
45	1	0	0	1	0	0	0	0	0	0	0	1	1	2	0	153	92	132	82	21	10	1
45	1	0	0	1	0	0	0	0	0	0	0	1	1	2	0	153	96	128	78	25	18	1
45	1	0	0	1	0	0	0	0	0	0	0	1	1	2	0	153	83	132	75	21	8	1
45	1	0	0	1	0	0	0	0	0	0	0	1	1	2	0	159	96	135	82	24	14	1
45	1	0	0	1	0	0	0	0	0	0	0	1	1	2	0	153	93	128	78	25	15	1
45	1	0	0	1	0	0	0	0	0	0	0	1	1	2	0	153	93	128	78	25	15	1
45	1	0	0	1	0	0	0	0	0	0	0	1	1	2	0	153	93	128	78	25	15	1
45	1	0	0	1	0	0	0	0	0	0	0	1	1	2	0	153	93	128	78	25	15	1
46	1	0	0	1	0	0	0	0	0	0	0	1	1	2	0	152	93	135	85	17	8	1
46	1	0	0	1	0	0	0	0	0	0	0	1	1	2	0	156	95	135	86	21	9	1
46	1	0	0	1	0	0	0	0	0	0	0	1	1	2	0	153	95	123	75	30	20	1
46	1	0	0	1	0	0	0	0	0	0	0	1	1	2	0	153	95	125	75	28	20	1
46	1	0	0	1	0	0	0	0	0	0	0	1	1	2	0	156	93	123	75	33	18	1
46	1	0	1	0	0	0	0	0	0	1	0	1	1	2	0	153	93	125	75	28	18	1
46	1	0	1	0	0	0	0	0	0	0	0	1	1	2	0	153	96	125	75	28	21	1
46	1	0	1	0	0	0	0	0	0	0	0	1	1	2	0	153	95	123	74	30	21	1
46	1	0	1	0	0	0	0	0	0	0	0	1	1	2	0	153	93	125	75	28	18	1
46	1	0	1	0	0	0	0	0	0	0	0	1	1	2	0	153	93	125	74	28	19	1
46	1	0	0	1	0	0	0	0	0	0	0	1	1	2	0	156	92	112	72	44	20	1
46	1	0	0	1	0	0	0	0	0	0	0	1	1	2	0	153	93	120	80	33	13	1
46	1	0	0	1	0	0	0	0	0	0	0	1	1	2	0	153	96	120	75	33	21	1
46	1	0	0	1	0	0	0	0	0	0	0	1	1	2	0	156	96	120	80	36	16	1
46	1	0	0	1	0	0	0	0	0	0	0	1	1	2	0	156	96	112	65	44	31	1
46	1	0	1	0	0	0	0	0	0	1	0	1	1	2	0	153	93	125	75	28	18	1
46	1	0	0	1	0	0	0	0	0	0	0	1	1	2	0	153	96	120	80	33	16	1
46	1	0	1	0	0	0	0	0	0	0	0	1	1	2	0	156	96	123	72	33	24	1
46	1	0	0	1	0	0	0	0	0	0	0	1	1	2	0	153	96	112	75	41	21	1
47	1	0	0	1	0	0	0	0	0	0	0	1	1	2	0	156	92	134	75	22	17	1
47	1	0	0	1	0	0	0	0	0	0	0	1	1	2	0	158	88	130	70	28	18	1
47	1	0	0	1	0	0	0	0	0	0	0	1	1	2	0	156	94	134	70	22	24	1
48	1	0	1	0	0	0	0	0	0	0	0	1	1	2	0	156	93	130	70	26	23	1
48	1	0	1	0	0	0	0	0	0	1	0	1	1	2	0	152	92	128	78	24	14	1
48	1	0	0	1	0	0	0	0	0	0	0	1	1	2	0	153	85	128	75	25	10	1
48	1	0	0	1	0	0	0	0	0	0	0	1	1	2	0	152	93	128	75	24	18	1
48	1	0	0	1	0	0	0	0	0	0	0	1	1	2	0	156	93	112	75	44	18	1
48	1	0	1	0	0	0	0	0	0	1	0	1	1	2	0	152	96	123	75	29	21	1
48	1	0	1	0	0	0	0	0	0	1	0	1	1	2	0	152	93	123	86	29	7	1
48	1	0	0	1	0	0	0	0	0	0	0	1	1	2	0	158	96	122	74	36	22	1
49	1	0	1	0	0	0	0	0	0	0	0	1	1	2	0	156	93	116	75	40	18	1
49	1	0	1	0	0	0	0	0	0	0	0	1	1	2	0	153	93	123	76	30	17	1
49	1	0	1	0	0	0	0	0	0	1	0	1	1	2	0	156	96	112	75	44	21	1
49	1	0	0	1	0	0	0	0	0	1	0	1	1	2	0	156	95	112	72	44	23	1
49	1	0	1	0	0	0	0	0	0	1	0	1	1	2	0	156	96	112	76	44	20	1
49	1	0	1	0	0	0	0	0	0	1	0	1	1	2	0	153	93	123	74	30	19	1
49	1	0	1	0	0	0	0	0	0	1	0	1	1	2	0	156	96	120	75	36	21	1
52	1	0	1	0	0	0	0	0	0	0	0	0	1	2	0	153	91	135	75	18	16	1
52	1	0	1	0	0	0	0	0	0	1	0	1	1	2	0	153	92	130	80	23	12	1
52	1	0	1	0	0	0	0	0	0	1	0	1	1	2	0	153	93	128	78	25	15	1
52	1	0	0	1	0	0	0	0	0	1	0	1	1	2	0	152	93	128	78	24	15	1
52	1	0	1	0	0	0	0	0	0	1	0	1	1	2	0	152	93	132	75	20	18	1
52	1	0	0	1	0	0	0	0	0	1	0	1	1	2	0	152	92	132	78	20	14	1
52	1	0	0	1	0	0	0	0	0	1	0	1	1	2	0	153	93	128	82	25	11	1
52	1	0	1	0	0	0	0	0	0	1	0	1	1	2	0	158	95	135	78	23	17	1
52	1	0	1	0	0	0	0	0	0	1	0	1	1	2	0	156	93	125	76	31	17	1
52	1	0	1	0	0	0	0	0	0	1	0	1	1	2	0	153	93	123	75	30	18	1
52	1	0	1	0	0	0	0	0	0	0	0	1	1	2	0	153	96	120	74	33	22	1
52	1	0	1	0	0	0	0	0	0	0	0	1	1	2	0	153	95	112	75	41	20	1
53	1	0	1	0	0	0	0	0	1	1	0	1	1	2	0	159	85	145	78	14	7	1
53	1	0	0	1	0	0	0	0	0	1	0	1	1	2	0	152	93	138	78	14	15	1
53	1	0	1	0	0	0	0	0	0	1	0	1	1	2	0	153	93	128	78	25	15	1
53	1	0	1	0	0	0	0	0	0	0	0	0	1	2	0	153	96	135	86	18	10	1
53	1	0	1	0	0	0	0	0	0	0	0	1	1	2	0	156	92	125	75	31	17	1
54	1	0	1	0	0	0	0	0	0	1	0	1	1	2	0	156	94	134	78	22	16	1
54	1	0	0	1	0	0	0	0	0	1	0	1	1	2	0	156	94	130	75	26	19	1
54	1	0	1	0	0	0	0	0	0	1	0	1	1	2	0	156	95	128	85	28	10	1
55	1	0	0	1	0	0	0	0	0	0	0	1	1	2	0	155	96	142	85	13	11	1
56	1	0	1	0	0	0	0	0	0	0	0	1	1	2	0	156	97	140	80	16	17	1
56	1	0	1	0	0	0	0	0	0	0	0	0	1	2	0	156	93	134	78	22	15	1
56	1	0	1	0	0	0	0	0	1	1	0	1	1	2	0	156	94	134	78	22	16	1
56	1	0	0	1	0	0	0	0	0	0	0	1	1	2	0	156	94	134	78	22	16	1
56	1	0	1	0	0	0	0	0	0	1	0	1	1	2	0	153	92	132	78	21	14	1
56	1	0	1	0	0	0	0	0	0	1	0	1	1	2	0	153	93	128	78	25	15	1
56	1	0	1	0	0	0	0	0	0	1	0	1	1	2	0	156	93	123	75	33	18	1
57	1	0	1	0	0	0	0	0	0	1	0	0	1	2	0	158	93	145	87	13	6	1
57	1	0	1	0	0	0	0	0	0	0	0	0	1	2	0	156	94	130	78	26	16	1
36	1	0	0	1	0	0	0	0	0	0	0	1	1	3	0	152	82	132	76	20	6	1
45	1	0	0	1	0	0	0	0	0	0	0	0	1	3	0	155	95	130	78	25	17	1
45	1	0	0	1	0	0	0	0	0	0	0	1	1	3	0	152	93	128	75	24	18	1
47	1	0	1	0	0	0	0	0	0	0	0	1	1	3	0	159	96	112	76	47	20	1
48	1	0	0	1	0	0	0	0	0	1	0	1	1	3	0	153	96	135	85	18	11	1
48	1	0	1	0	0	0	0	0	0	1	0	1	1	3	0	156	96	128	78	28	18	1
49	1	0	1	0	0	0	0	0	0	1	0	1	1	3	0	153	96	125	82	28	14	1
49	1	0	1	0	0	0	0	0	0	0	0	1	1	3	0	156	96	128	85	28	11	1
49	1	0	1	0	0	0	0	0	0	1	0	1	1	3	0	153	92	123	75	30	17	1
49	1	0	1	0	0	0	0	0	0	1	0	1	1	3	0	156	95	112	75	44	20	1
52	1	0	1	0	0	0	0	0	0	0	0	1	1	3	0	155	98	142	78	13	20	1
55	1	0	1	0	0	0	0	0	0	0	0	1	1	3	0	153	96	140	78	13	18	1
55	1	0	0	1	0	0	0	0	0	1	0	1	1	3	0	156	94	130	78	26	16	1
57	1	0	0	1	0	0	0	0	0	1	0	1	1	3	0	156	94	130	78	26	16	1
42	1	0	0	1	0	0	0	0	0	0	0	1	1	4	0	152	92	135	75	17	17	1
43	1	0	0	1	0	0	0	0	0	0	0	1	1	4	0	149	85	113	74	36	11	1
48	1	0	0	1	0	0	0	0	0	0	0	1	1	4	0	152	93	112	75	40	18	1
46	1	0	0	1	0	0	0	0	0	0	0	1	1	1	1	153	96	120	75	33	21	0
46	1	0	0	1	0	0	0	0	0	0	0	1	1	1	1	156	96	120	75	36	21	0
46	1	0	0	1	0	0	0	0	0	0	0	1	1	1	1	153	95	120	75	33	20	0
46	1	0	0	1	0	0	0	0	0	1	0	1	1	1	1	153	95	120	75	33	20	0
46	1	0	0	1	0	0	0	0	0	0	0	1	1	1	1	153	96	112	75	41	21	0
46	1	0	1	0	0	0	0	0	0	0	0	1	1	1	1	156	75	112	65	44	10	0
47	1	0	0	1	0	0	0	0	0	0	0	1	1	1	1	156	96	125	75	31	21	0
47	1	0	0	1	0	0	0	0	0	0	0	1	1	1	1	153	95	112	75	41	20	0
47	1	0	0	1	0	0	0	0	0	0	0	1	1	1	1	153	96	120	75	33	21	0
48	1	0	1	0	0	0	0	0	0	1	0	1	1	1	1	156	96	135	87	21	9	0
48	1	0	0	1	0	0	0	0	0	0	0	1	1	1	1	153	96	125	75	28	21	0
48	1	0	1	0	0	0	0	0	0	0	0	1	1	1	1	156	96	123	75	33	21	0
62	1	0	1	0	0	0	0	0	1	1	1	0	1	1	1	157	93	147	89	10	4	0
62	1	0	1	0	0	0	0	0	1	1	1	0	1	1	1	157	93	147	89	10	4	0
62	1	0	1	0	0	0	0	0	1	1	1	0	1	1	1	157	93	147	89	10	4	0
62	1	0	1	0	0	0	0	0	1	1	1	0	1	1	1	157	93	147	89	10	4	0
62	1	0	1	0	0	0	0	0	1	1	1	0	1	1	1	157	93	147	89	10	4	0
63	1	0	1	0	0	0	0	0	0	0	0	0	1	1	1	154	94	145	82	9	12	0
63	1	0	1	0	0	0	0	0	0	0	0	0	1	1	1	154	94	145	82	9	12	0
63	1	0	1	0	0	0	0	0	0	0	0	0	1	1	1	154	94	145	82	9	12	0
63	1	0	1	0	0	0	0	0	0	0	0	0	1	1	1	154	94	145	82	9	12	0
63	1	0	1	0	0	0	0	0	0	0	0	0	1	1	1	154	94	145	82	9	12	0
64	1	0	0	0	0	0	0	0	1	0	0	0	1	1	1	155	89	146	83	9	6	0
64	1	0	0	0	0	0	0	0	1	0	0	0	1	1	1	155	89	146	83	9	6	0
64	1	0	0	0	0	0	0	0	1	0	0	0	1	1	1	155	89	146	83	9	6	0
64	1	0	0	0	0	0	0	0	1	0	0	0	1	1	1	155	89	146	83	9	6	0
64	1	0	0	0	0	0	0	0	1	0	0	0	1	1	1	155	89	146	83	9	6	0
49	1	0	1	0	0	0	0	0	0	1	0	1	1	1	0	156	96	120	75	36	21	0
49	1	0	1	0	0	0	0	0	0	1	0	1	1	1	0	154	86	112	75	42	11	0
49	1	0	1	0	0	0	0	0	0	1	0	1	1	1	0	153	96	120	75	33	21	0
49	1	0	0	1	0	0	0	0	0	1	0	1	1	1	0	156	95	120	75	36	20	0
49	1	0	1	0	0	0	0	0	0	1	0	1	1	1	0	156	95	120	75	36	20	0
49	1	0	0	1	0	0	0	0	0	0	0	1	1	1	0	156	96	120	75	36	21	0
49	1	0	1	0	0	0	0	0	0	1	0	1	1	1	0	156	95	120	75	36	20	0
49	1	0	1	0	0	0	0	0	0	1	0	1	1	1	0	153	96	120	86	33	10	0
68	0	0	1	0	1	0	0	0	1	1	0	0	1	1	1	152	88	145	78	7	10	1
66	0	0	1	0	0	1	1	0	1	0	0	1	1	1	1	158	93	146	85	12	8	0
66	0	0	1	0	0	1	1	0	1	0	0	1	1	1	1	158	93	146	85	12	8	0
66	0	0	1	0	0	1	1	0	1	0	0	1	1	1	1	158	93	146	85	12	8	0
66	0	0	1	0	0	1	1	0	1	0	0	1	1	1	1	158	93	146	85	12	8	0
66	0	0	1	0	0	1	1	0	1	0	0	1	1	1	1	158	93	146	85	12	8	0
67	0	0	0	1	0	0	0	0	0	1	0	0	1	1	1	155	94	144	86	11	8	0
67	0	0	0	1	0	0	0	0	0	1	0	0	1	1	1	155	94	144	86	11	8	0
67	0	0	0	1	0	0	0	0	0	1	0	0	1	1	1	155	94	144	86	11	8	0
67	0	0	0	1	0	0	0	0	0	1	0	0	1	1	1	155	94	144	86	11	8	0
67	0	0	0	1	0	0	0	0	0	1	0	0	1	1	1	155	94	144	86	11	8	0
68	0	0	0	1	0	0	0	0	1	0	1	0	1	1	1	159	87	145	86	14	1	0
68	0	0	0	1	0	0	0	0	1	0	1	0	1	1	1	159	87	145	86	14	1	0
68	0	0	0	1	0	0	0	0	1	0	1	0	1	1	1	159	87	145	86	14	1	0
68	0	0	0	1	0	0	0	0	1	0	1	0	1	1	1	159	87	145	86	14	1	0
68	0	0	0	1	0	0	0	0	1	0	1	0	1	1	1	159	87	145	86	14	1	0
69	0	0	1	0	0	0	0	0	1	1	0	1	1	1	1	158	88	146	87	12	1	0
69	0	0	1	0	0	0	0	0	1	1	0	1	1	1	1	158	88	146	87	12	1	0
69	0	0	1	0	0	0	0	0	1	1	0	1	1	1	1	158	88	146	87	12	1	0
69	0	0	1	0	0	0	0	0	1	1	0	1	1	1	1	158	88	146	87	12	1	0
69	0	0	1	0	0	0	0	0	1	1	0	1	1	1	1	158	88	146	87	12	1	0
72	0	0	0	1	0	0	0	0	0	0	0	0	1	1	1	154	94	145	82	9	12	0
72	0	0	0	1	0	0	0	0	0	0	0	0	1	1	1	154	94	145	82	9	12	0
72	0	0	0	1	0	0	0	0	0	0	0	0	1	1	1	154	94	145	82	9	12	0
72	0	0	0	1	0	0	0	0	0	0	0	0	1	1	1	154	94	145	82	9	12	0
72	0	0	0	1	0	0	0	0	0	0	0	0	1	1	1	154	94	145	82	9	12	0
73	0	0	1	0	0	0	0	0	1	0	0	0	1	1	1	155	89	146	83	9	6	0
73	0	0	1	0	0	0	0	0	1	0	0	0	1	1	1	155	89	146	83	9	6	0
73	0	0	1	0	0	0	0	0	1	0	0	0	1	1	1	155	89	146	83	9	6	0
73	0	0	1	0	0	0	0	0	1	0	0	0	1	1	1	155	89	146	83	9	6	0
73	0	0	1	0	0	0	0	0	1	0	0	0	1	1	1	155	89	146	83	9	6	0
74	0	0	1	0	0	0	0	0	0	0	1	1	1	1	1	156	93	145	84	11	9	0
74	0	0	1	0	0	0	0	0	0	0	1	1	1	1	1	156	93	145	84	11	9	0
74	0	0	1	0	0	0	0	0	0	0	1	1	1	1	1	156	93	145	84	11	9	0
74	0	0	1	0	0	0	0	0	0	0	1	1	1	1	1	156	93	145	84	11	9	0
74	0	0	1	0	0	0	0	0	0	0	1	1	1	1	1	156	93	145	84	11	9	0
74	0	0	1	0	0	0	0	0	0	0	1	1	1	1	1	156	93	145	84	11	9	0
52	0	0	1	0	0	0	0	0	0	1	0	1	1	1	1	153	96	123	75	30	21	0
75	0	0	0	1	1	1	0	1	0	0	0	0	1	1	1	157	93	147	89	10	4	0
75	0	0	0	1	1	1	0	1	0	0	0	0	1	1	1	157	93	147	89	10	4	0
75	0	0	0	1	1	1	0	1	0	0	0	0	1	1	1	157	93	147	89	10	4	0
75	0	0	0	1	1	1	0	1	0	0	0	0	1	1	1	157	93	147	89	10	4	0
75	0	0	0	1	1	1	0	1	0	0	0	0	1	1	1	157	93	147	89	10	4	0
75	0	0	0	1	1	1	0	1	0	0	0	0	1	1	1	157	93	147	89	10	4	0
76	0	0	1	0	1	0	0	0	0	1	0	0	1	1	1	154	92	145	88	9	4	0
76	0	0	1	0	1	0	0	0	0	1	0	0	1	1	1	154	92	145	88	9	4	0
76	0	0	1	0	1	0	0	0	0	1	0	0	1	1	1	154	92	145	88	9	4	0
76	0	0	1	0	1	0	0	0	0	1	0	0	1	1	1	154	92	145	88	9	4	0
76	0	0	1	0	1	0	0	0	0	1	0	0	1	1	1	154	92	145	88	9	4	0
53	0	0	1	0	0	0	0	0	0	0	0	1	1	1	1	156	95	120	75	36	20	0
77	0	0	1	0	0	1	1	0	1	0	0	1	1	1	1	158	93	146	85	12	8	0
77	0	0	1	0	0	1	1	0	1	0	0	1	1	1	1	158	93	146	85	12	8	0
77	0	0	1	0	0	1	1	0	1	0	0	1	1	1	1	158	93	146	85	12	8	0
77	0	0	1	0	0	1	1	0	1	0	0	1	1	1	1	158	93	146	85	12	8	0
77	0	0	1	0	0	1	1	0	1	0	0	1	1	1	1	158	93	146	85	12	8	0
78	0	0	1	0	0	0	0	0	1	0	0	0	1	1	1	155	89	146	83	9	6	0
78	0	0	1	0	0	0	0	0	1	0	0	0	1	1	1	155	89	146	83	9	6	0
78	0	0	1	0	0	0	0	0	1	0	0	0	1	1	1	155	89	146	83	9	6	0
78	0	0	1	0	0	0	0	0	1	0	0	0	1	1	1	155	89	146	83	9	6	0
78	0	0	1	0	0	0	0	0	1	0	0	0	1	1	1	155	89	146	83	9	6	0
32	0	0	0	1	0	0	0	0	0	0	0	0	1	2	1	142	86	130	78	12	8	0
33	0	0	0	1	0	0	0	0	0	0	0	1	1	2	1	155	93	130	67	25	26	0
79	0	0	1	0	0	0	0	0	0	0	0	0	1	1	1	154	94	145	82	9	12	0
79	0	0	1	0	0	0	0	0	0	0	0	0	1	1	1	154	94	145	82	9	12	0
79	0	0	1	0	0	0	0	0	0	0	0	0	1	1	1	154	94	145	82	9	12	0
79	0	0	1	0	0	0	0	0	0	0	0	0	1	1	1	154	94	145	82	9	12	0
79	0	0	1	0	0	0	0	0	0	0	0	0	1	1	1	154	94	145	82	9	12	0
41	0	0	0	1	0	0	0	0	0	0	0	1	1	2	1	156	92	145	78	11	14	0
80	0	0	0	0	0	0	0	0	1	1	0	1	1	1	1	158	88	146	87	12	1	0
80	0	0	1	0	0	0	1	0	1	1	1	0	1	1	1	150	90	130	82	20	8	0
80	0	0	0	0	0	0	0	0	1	1	0	1	1	1	1	158	88	146	87	12	1	0
80	0	0	1	0	0	0	1	0	1	1	1	0	1	1	1	150	90	130	82	20	8	0
80	0	0	0	0	0	0	0	0	1	1	0	1	1	1	1	158	88	146	87	12	1	0
80	0	0	1	0	0	0	1	0	1	1	1	0	1	1	1	150	90	130	82	20	8	0
80	0	0	0	0	0	0	0	0	1	1	0	1	1	1	1	158	88	146	87	12	1	0
80	0	0	1	0	0	0	1	0	1	1	1	0	1	1	1	150	90	130	82	20	8	0
80	0	0	0	0	0	0	0	0	1	1	0	1	1	1	1	158	88	146	87	12	1	0
80	0	0	1	0	0	0	1	0	1	1	1	0	1	1	1	150	90	130	82	20	8	0
81	0	0	1	0	1	0	0	0	1	1	0	1	1	1	1	158	88	146	87	12	1	0
81	0	0	1	0	0	0	0	0	1	1	0	1	1	1	1	158	88	146	87	12	1	0
81	0	0	1	0	1	0	0	0	0	1	0	0	1	1	1	154	92	145	88	9	4	0
81	0	0	1	0	0	0	0	0	0	0	0	0	1	1	1	154	94	145	82	9	12	0
81	0	0	1	0	1	0	0	0	1	1	0	1	1	1	1	158	88	146	87	12	1	0
81	0	0	1	0	0	0	0	0	1	1	0	1	1	1	1	158	88	146	87	12	1	0
81	0	0	1	0	1	0	0	0	0	1	0	0	1	1	1	154	92	145	88	9	4	0
81	0	0	1	0	0	0	0	0	0	0	0	0	1	1	1	154	94	145	82	9	12	0
81	0	0	1	0	1	0	0	0	1	1	0	1	1	1	1	158	88	146	87	12	1	0
81	0	0	1	0	0	0	0	0	1	1	0	1	1	1	1	158	88	146	87	12	1	0
81	0	0	1	0	1	0	0	0	0	1	0	0	1	1	1	154	92	145	88	9	4	0
81	0	0	1	0	0	0	0	0	0	0	0	0	1	1	1	154	94	145	82	9	12	0
81	0	0	1	0	1	0	0	0	1	1	0	1	1	1	1	158	88	146	87	12	1	0
81	0	0	1	0	0	0	0	0	1	1	0	1	1	1	1	158	88	146	87	12	1	0
81	0	0	1	0	1	0	0	0	0	1	0	0	1	1	1	154	92	145	88	9	4	0
81	0	0	1	0	0	0	0	0	0	0	0	0	1	1	1	154	94	145	82	9	12	0
81	0	0	1	0	1	0	0	0	1	1	0	1	1	1	1	158	88	146	87	12	1	0
81	0	0	1	0	1	0	0	0	1	1	0	1	1	1	1	158	88	146	87	12	1	0
81	0	0	1	0	0	0	0	0	1	1	0	1	1	1	1	158	88	146	87	12	1	0
81	0	0	1	0	1	0	0	0	0	1	0	0	1	1	1	154	92	145	88	9	4	0
81	0	0	1	0	0	0	0	0	0	0	0	0	1	1	1	154	94	145	82	9	12	0
43	0	0	0	1	0	0	0	0	0	0	0	1	1	2	1	156	94	130	78	26	16	0
82	0	0	1	0	0	0	0	0	0	0	0	0	1	1	1	154	94	145	82	9	12	0
82	0	0	1	0	0	0	0	0	0	1	0	0	1	1	1	155	94	144	86	11	8	0
82	0	0	1	0	0	0	1	0	1	1	1	0	1	1	1	150	90	130	82	20	8	0
82	0	0	1	0	0	0	0	0	0	0	0	0	1	1	1	154	94	145	82	9	12	0
82	0	0	1	0	0	0	0	0	0	1	0	0	1	1	1	155	94	144	86	11	8	0
82	0	0	1	0	0	0	1	0	1	1	1	0	1	1	1	150	90	130	82	20	8	0
82	0	0	1	0	0	0	0	0	0	0	0	0	1	1	1	154	94	145	82	9	12	0
82	0	0	1	0	0	0	0	0	0	1	0	0	1	1	1	155	94	144	86	11	8	0
82	0	0	1	0	0	0	1	0	1	1	1	0	1	1	1	150	90	130	82	20	8	0
82	0	0	1	0	0	0	0	0	0	0	0	0	1	1	1	154	94	145	82	9	12	0
82	0	0	1	0	0	0	0	0	0	1	0	0	1	1	1	155	94	144	86	11	8	0
82	0	0	1	0	0	0	1	0	1	1	1	0	1	1	1	150	90	130	82	20	8	0
82	0	0	1	0	0	0	0	0	0	0	0	0	1	1	1	154	94	145	82	9	12	0
82	0	0	1	0	0	0	0	0	0	1	0	0	1	1	1	155	94	144	86	11	8	0
82	0	0	1	0	0	0	1	0	1	1	1	0	1	1	1	150	90	130	82	20	8	0
83	0	0	1	0	0	0	0	0	0	0	1	1	1	1	1	156	93	145	84	11	9	0
83	0	0	1	0	0	0	0	0	0	0	1	1	1	1	1	156	93	145	84	11	9	0
83	0	0	1	0	0	0	0	0	0	0	1	1	1	1	1	156	93	145	84	11	9	0
83	0	0	1	0	0	0	0	0	0	0	1	1	1	1	1	156	93	145	84	11	9	0
83	0	0	1	0	0	0	0	0	0	0	1	1	1	1	1	156	93	145	84	11	9	0
83	0	0	1	0	0	0	0	0	0	0	1	1	1	1	1	156	93	145	84	11	9	0
83	0	0	1	0	0	0	0	0	0	0	1	1	1	1	1	156	93	145	84	11	9	0
83	0	0	1	0	0	0	0	0	0	0	1	1	1	1	1	156	93	145	84	11	9	0
83	0	0	1	0	0	0	0	0	0	0	1	1	1	1	1	156	93	145	84	11	9	0
83	0	0	1	0	0	0	0	0	0	0	1	1	1	1	1	156	93	145	84	11	9	0
83	0	0	1	0	0	0	0	0	0	0	1	1	1	1	1	156	93	145	84	11	9	0
84	0	0	1	0	0	0	0	0	0	1	0	0	1	1	1	155	94	144	86	11	8	0
84	0	0	1	0	0	0	0	0	0	0	0	0	1	1	1	154	94	145	82	9	12	0
84	0	0	1	0	0	0	0	0	0	0	1	1	1	1	1	156	93	145	84	11	9	0
84	0	0	1	0	0	0	0	0	0	1	0	0	1	1	1	155	94	144	86	11	8	0
84	0	0	1	0	0	0	0	0	0	0	0	0	1	1	1	154	94	145	82	9	12	0
84	0	0	1	0	0	0	0	0	0	0	1	1	1	1	1	156	93	145	84	11	9	0
84	0	0	1	0	0	0	0	0	0	1	0	0	1	1	1	155	94	144	86	11	8	0
84	0	0	1	0	0	0	0	0	0	0	0	0	1	1	1	154	94	145	82	9	12	0
84	0	0	1	0	0	0	0	0	0	0	1	1	1	1	1	156	93	145	84	11	9	0
84	0	0	1	0	0	0	0	0	0	1	0	0	1	1	1	155	94	144	86	11	8	0
84	0	0	1	0	0	0	0	0	0	0	0	0	1	1	1	154	94	145	82	9	12	0
84	0	0	1	0	0	0	0	0	0	0	1	1	1	1	1	156	93	145	84	11	9	0
84	0	0	1	0	0	0	0	0	0	1	0	0	1	1	1	155	94	144	86	11	8	0
84	0	0	1	0	0	0	0	0	0	0	0	0	1	1	1	154	94	145	82	9	12	0
84	0	0	1	0	0	0	0	0	0	1	0	0	1	1	1	155	94	144	86	11	8	0
84	0	0	1	0	0	0	0	0	0	0	0	0	1	1	1	154	94	145	82	9	12	0
84	0	0	1	0	0	0	0	0	0	0	1	1	1	1	1	156	93	145	84	11	9	0
86	0	0	1	0	0	0	0	0	0	1	0	0	1	1	1	154	92	145	88	9	4	0
86	0	0	1	0	0	0	0	0	0	1	0	0	1	1	1	154	92	145	88	9	4	0
86	0	0	1	0	0	0	0	0	0	1	0	0	1	1	1	154	92	145	88	9	4	0
86	0	0	1	0	0	0	0	0	0	1	0	0	1	1	1	154	92	145	88	9	4	0
86	0	0	1	0	0	0	0	0	0	1	0	0	1	1	1	154	92	145	88	9	4	0
87	0	0	1	0	1	0	0	0	0	1	0	0	1	1	1	155	94	144	86	11	8	0
87	0	0	1	0	0	0	0	0	0	0	0	0	1	1	1	154	94	145	82	9	12	0
87	0	0	1	0	1	0	0	0	0	1	0	0	1	1	1	155	94	144	86	11	8	0
87	0	0	1	0	0	0	0	0	0	0	0	0	1	1	1	154	94	145	82	9	12	0
87	0	0	1	0	1	0	0	0	0	1	0	0	1	1	1	155	94	144	86	11	8	0
87	0	0	1	0	0	0	0	0	0	0	0	0	1	1	1	154	94	145	82	9	12	0
87	0	0	1	0	1	0	0	0	0	1	0	0	1	1	1	155	94	144	86	11	8	0
87	0	0	1	0	0	0	0	0	0	0	0	0	1	1	1	154	94	145	82	9	12	0
87	0	0	1	0	1	0	0	0	0	1	0	0	1	1	1	155	94	144	86	11	8	0
87	0	0	1	0	0	0	0	0	0	0	0	0	1	1	1	154	94	145	82	9	12	0
87	0	0	1	0	0	0	0	0	0	0	0	0	1	1	1	154	94	145	82	9	12	0
89	0	0	1	0	0	0	0	0	0	0	1	1	1	1	1	156	93	145	84	11	9	0
89	0	0	1	0	0	0	0	0	0	0	1	1	1	1	1	156	93	145	84	11	9	0
89	0	0	1	0	0	0	0	0	0	0	1	1	1	1	1	156	93	145	84	11	9	0
89	0	0	1	0	0	0	0	0	0	0	1	1	1	1	1	156	93	145	84	11	9	0
89	0	0	1	0	0	0	0	0	0	0	1	1	1	1	1	156	93	145	84	11	9	0
89	0	0	1	0	0	0	0	0	0	0	1	1	1	1	1	156	93	145	84	11	9	0
92	0	0	1	0	1	0	0	0	1	1	0	1	1	1	1	158	88	146	87	12	1	0
92	0	0	1	0	1	0	0	0	1	1	0	1	1	1	1	158	88	146	87	12	1	0
92	0	0	1	0	1	0	0	0	1	1	0	1	1	1	1	158	88	146	87	12	1	0
92	0	0	1	0	1	0	0	0	1	1	0	1	1	1	1	158	88	146	87	12	1	0
92	0	0	1	0	1	0	0	0	1	1	0	1	1	1	1	158	88	146	87	12	1	0
92	0	0	1	0	1	0	0	0	1	1	0	1	1	1	1	158	88	146	87	12	1	0
71	0	0	0	1	0	0	1	0	1	1	1	0	1	2	0	150	90	130	82	20	8	0
71	0	0	0	1	0	0	1	0	1	1	1	0	1	2	0	150	90	130	82	20	8	0
71	0	0	0	1	0	0	1	0	1	1	1	0	1	2	0	150	90	130	82	20	8	0
71	0	0	0	1	0	0	1	0	1	1	1	0	1	2	0	150	90	130	82	20	8	0
71	0	0	0	1	0	0	1	0	1	1	1	0	1	2	0	150	90	130	82	20	8	0
53	0	0	0	1	0	0	0	0	0	1	0	1	1	2	0	152	93	138	78	14	15	0
76	0	0	0	0	1	1	0	1	0	0	0	0	1	2	0	157	93	147	89	10	4	0
76	0	0	0	0	1	1	0	1	0	0	0	0	1	2	0	157	93	147	89	10	4	0
76	0	0	0	0	1	1	0	1	0	0	0	0	1	2	0	157	93	147	89	10	4	0
76	0	0	0	0	1	1	0	1	0	0	0	0	1	2	0	157	93	147	89	10	4	0
76	0	0	0	0	1	1	0	1	0	0	0	0	1	2	0	157	93	147	89	10	4	0
54	0	0	1	0	0	0	0	0	0	1	0	1	1	2	0	156	95	128	85	28	10	0
55	0	0	0	1	0	0	0	0	0	0	0	1	1	2	0	155	96	142	85	13	11	0
56	0	0	1	0	0	0	0	0	0	0	0	1	1	2	0	156	97	140	80	16	17	0
56	0	0	1	0	0	0	0	0	0	0	0	0	1	2	0	156	93	134	78	22	15	0
56	0	0	1	0	0	0	0	0	1	1	0	1	1	2	0	156	94	134	78	22	16	0
71	0	0	1	0	1	0	0	0	0	1	0	0	1	3	0	154	92	145	88	9	4	0
71	0	0	1	0	1	0	0	0	0	1	0	0	1	3	0	154	92	145	88	9	4	0
71	0	0	1	0	1	0	0	0	0	1	0	0	1	3	0	154	92	145	88	9	4	0
71	0	0	1	0	1	0	0	0	0	1	0	0	1	3	0	154	92	145	88	9	4	0
71	0	0	1	0	1	0	0	0	0	1	0	0	1	3	0	154	92	145	88	9	4	0
57	0	0	1	0	0	0	0	0	0	0	0	0	1	2	0	156	94	130	78	26	16	0
77	0	0	1	0	0	0	0	0	0	0	1	1	1	3	0	156	93	145	84	11	9	0
77	0	0	1	0	0	0	0	0	0	0	1	1	1	3	0	156	93	145	84	11	9	0
77	0	0	1	0	0	0	0	0	0	0	1	1	1	3	0	156	93	145	84	11	9	0
77	0	0	1	0	0	0	0	0	0	0	1	1	1	3	0	156	93	145	84	11	9	0
77	0	0	1	0	0	0	0	0	0	0	1	1	1	3	0	156	93	145	84	11	9	0
82	0	0	1	0	0	0	0	0	0	1	0	0	1	3	0	154	92	145	88	9	4	0
82	0	0	1	0	0	0	0	0	1	1	0	1	1	3	0	158	88	146	87	12	1	0
82	0	0	1	0	0	0	0	0	0	1	0	0	1	3	0	154	92	145	88	9	4	0
82	0	0	1	0	0	0	0	0	1	1	0	1	1	3	0	158	88	146	87	12	1	0
82	0	0	1	0	0	0	0	0	0	1	0	0	1	3	0	154	92	145	88	9	4	0
82	0	0	1	0	0	0	0	0	1	1	0	1	1	3	0	158	88	146	87	12	1	0
82	0	0	1	0	0	0	0	0	0	1	0	0	1	3	0	154	92	145	88	9	4	0
82	0	0	1	0	0	0	0	0	1	1	0	1	1	3	0	158	88	146	87	12	1	0
82	0	0	1	0	0	0	0	0	0	1	0	0	1	3	0	154	92	145	88	9	4	0
82	0	0	1	0	0	0	0	0	0	1	0	0	1	3	0	154	92	145	88	9	4	0
82	0	0	1	0	0	0	0	0	1	1	0	1	1	3	0	158	88	146	87	12	1	0
84	0	0	1	0	0	0	0	0	0	1	0	0	1	3	0	155	94	144	86	11	8	0
84	0	0	1	0	0	0	0	0	0	1	0	0	1	3	0	155	94	144	86	11	8	0
84	0	0	1	0	0	0	0	0	0	1	0	0	1	3	0	155	94	144	86	11	8	0
84	0	0	1	0	0	0	0	0	0	1	0	0	1	3	0	155	94	144	86	11	8	0
84	0	0	1	0	0	0	0	0	0	1	0	0	1	3	0	155	94	144	86	11	8	0
84	0	0	1	0	0	0	0	0	0	1	0	0	1	3	0	155	94	144	86	11	8	0
36	1	0	0	1	0	0	0	0	0	0	0	1	0	1	1	156	93	140	78	16	15	1
38	1	0	0	1	0	0	0	0	0	0	0	1	0	1	1	158	92	128	85	30	7	1
42	1	0	1	0	0	0	0	0	0	1	0	1	0	1	1	153	93	142	80	11	13	1
42	1	0	0	1	0	0	0	0	0	0	0	0	0	1	1	152	92	132	78	20	14	1
42	1	0	0	1	0	0	0	0	0	0	0	1	0	1	1	152	96	125	85	27	11	1
42	1	0	0	1	0	0	0	0	0	0	0	1	0	1	1	156	95	127	85	29	10	1
43	1	0	0	1	0	0	0	0	1	1	0	1	0	1	1	140	80	130	70	10	10	1
43	1	0	1	0	0	0	0	0	0	0	0	1	0	1	1	152	92	134	78	18	14	1
43	1	0	0	1	0	0	0	0	0	0	0	1	0	1	1	158	93	132	75	26	18	1
45	1	0	0	1	0	0	0	0	0	0	0	1	0	1	1	152	82	138	72	14	10	1
46	1	0	1	0	0	0	0	0	0	0	0	1	0	1	1	156	96	112	75	44	21	1
46	1	0	1	0	0	0	0	0	0	1	0	1	0	1	1	153	95	123	75	30	20	1
46	1	0	0	1	0	0	0	0	0	0	0	1	0	1	1	152	96	120	85	32	11	1
46	1	0	1	0	0	0	0	0	0	1	0	1	0	1	1	153	85	112	74	41	11	1
47	1	0	1	0	0	0	0	0	0	0	0	1	0	1	1	156	95	120	75	36	20	1
48	1	0	1	0	0	0	0	0	0	1	0	1	0	1	1	158	92	128	78	30	14	1
48	1	0	1	0	0	0	0	0	0	1	0	1	0	1	1	156	96	120	75	36	21	1
49	1	0	1	0	0	0	0	0	0	0	0	1	0	1	1	152	92	128	85	24	7	1
52	1	0	1	0	0	0	0	0	0	1	0	1	0	1	1	152	85	136	78	16	7	1
53	1	0	0	1	0	0	0	0	0	0	0	0	0	1	1	152	93	123	72	29	21	1
53	1	0	1	0	0	0	0	0	0	0	0	1	0	1	1	156	96	123	73	33	23	1
56	1	0	1	0	0	0	0	0	0	1	0	1	0	1	1	156	95	120	75	36	20	1
62	1	0	1	0	0	0	0	0	0	0	0	0	0	1	1	153	92	128	78	25	14	1
23	1	0	0	1	0	0	0	0	0	0	0	1	0	2	0	148	82	135	78	13	4	1
28	1	0	0	0	0	0	0	0	0	0	0	1	0	2	0	148	88	130	70	18	18	1
32	1	0	0	1	0	0	0	0	0	0	0	1	0	2	0	155	93	135	78	20	15	1
38	1	0	0	1	0	0	0	0	0	0	0	1	0	2	0	152	93	134	78	18	15	1
38	1	0	0	1	0	0	0	0	0	0	0	1	0	2	0	152	92	130	78	22	14	1
39	1	0	0	1	0	0	0	0	0	0	0	1	0	2	0	156	98	140	80	16	18	1
41	1	0	0	1	0	0	0	0	0	0	0	1	0	2	0	153	94	135	85	18	9	1
42	1	0	1	0	0	0	0	0	0	0	0	1	0	2	0	155	93	142	78	13	15	1
42	1	0	0	1	0	0	0	0	0	0	0	1	0	2	0	152	92	140	78	12	14	1
42	1	0	0	1	0	0	0	0	0	0	0	0	0	2	0	152	85	135	75	17	10	1
42	1	0	0	1	0	0	0	0	0	0	0	1	0	2	0	153	92	134	78	19	14	1
42	1	0	1	0	0	0	0	0	0	0	0	1	0	2	0	152	92	128	78	24	14	1
42	1	0	0	1	0	0	0	0	0	0	0	1	0	2	0	152	92	128	78	24	14	1
42	1	0	0	1	0	0	0	0	0	0	0	1	0	2	0	152	92	128	78	24	14	1
42	1	0	0	1	0	0	0	0	0	0	0	1	0	2	0	152	78	132	70	20	8	1
42	1	0	0	1	0	0	0	0	0	0	0	1	0	2	0	152	93	128	78	24	15	1
45	1	0	0	1	0	0	0	0	0	0	0	1	0	2	0	152	92	128	78	24	14	1
45	1	0	0	1	0	0	0	0	0	0	0	1	0	2	0	158	92	132	82	26	10	1
45	1	0	0	1	0	0	0	0	0	0	0	1	0	2	0	153	93	128	78	25	15	1
45	1	0	1	0	0	0	0	0	0	0	0	1	0	2	0	152	93	120	74	32	19	1
46	1	0	1	0	0	0	0	0	1	0	0	0	0	2	0	152	92	142	87	10	5	1
47	1	0	1	0	0	0	0	0	0	0	0	1	0	2	0	159	92	142	87	17	5	1
48	1	0	0	1	0	0	0	0	0	0	0	1	0	2	0	153	95	132	78	21	17	1
48	1	0	1	0	0	0	0	0	0	0	0	1	0	2	0	158	93	128	78	30	15	1
49	1	0	1	0	0	0	0	0	0	0	0	1	0	2	0	156	96	120	75	36	21	1
52	1	0	0	1	0	0	0	0	0	0	0	0	0	2	0	152	93	128	78	24	15	1
52	1	0	1	0	0	0	0	0	0	0	0	1	0	2	0	156	93	132	82	24	11	1
52	1	0	1	0	0	0	0	0	0	0	0	1	0	2	0	156	96	112	75	44	21	1
53	1	0	0	1	0	0	0	0	0	0	0	1	0	2	0	142	82	112	72	30	10	1
53	1	0	0	1	0	0	0	0	0	1	0	1	0	2	0	156	98	132	82	24	16	1
54	1	0	1	0	0	0	0	0	0	1	0	1	0	2	0	158	92	130	70	28	22	1
55	1	0	1	0	0	0	0	0	0	0	0	1	0	2	0	155	92	142	88	13	4	1
56	1	0	1	0	0	0	0	0	0	0	0	1	0	2	0	156	92	132	78	24	14	1
58	1	0	1	0	0	0	0	0	0	0	0	1	0	2	0	159	96	138	78	21	18	1
63	1	0	1	0	0	0	0	0	1	1	1	0	0	2	0	152	92	149	88	3	4	1
38	1	0	0	1	0	0	0	0	0	0	0	1	0	3	0	156	93	134	75	22	18	1
41	1	0	1	0	0	0	0	0	0	0	0	1	0	3	0	156	93	142	70	14	23	1
42	1	0	0	1	0	0	0	0	0	0	0	1	0	3	0	152	88	134	78	18	10	1
45	1	0	1	0	0	0	0	0	0	0	0	1	0	3	0	156	92	134	75	22	17	1
45	1	0	0	1	0	0	0	0	0	0	0	1	0	3	0	155	95	132	78	23	17	1
74	1	0	1	0	0	0	0	0	0	0	1	1	0	1	1	156	93	145	84	11	9	0
74	1	0	1	0	0	0	0	0	0	0	1	1	0	1	1	156	93	145	84	11	9	0
74	1	0	1	0	0	0	0	0	0	0	1	1	0	1	1	156	93	145	84	11	9	0
74	1	0	1	0	0	0	0	0	0	0	1	1	0	1	1	156	93	145	84	11	9	0
52	1	0	1	0	0	0	0	0	0	1	0	1	0	1	1	153	96	123	75	30	21	0
61	1	0	0	0	0	0	0	0	0	1	0	1	0	1	1	156	93	145	84	11	9	0
61	1	0	0	0	0	0	0	0	0	1	0	1	0	1	1	156	93	145	84	11	9	0
61	1	0	0	0	0	0	0	0	0	1	0	1	0	1	1	156	93	145	84	11	9	0
61	1	0	0	0	0	0	0	0	0	1	0	1	0	1	1	156	93	145	84	11	9	0
61	1	0	0	0	0	0	0	0	0	1	0	1	0	1	1	156	93	145	84	11	9	0
75	1	0	0	1	1	1	0	1	0	0	0	0	0	1	0	157	93	147	89	10	4	0
76	1	0	1	0	1	0	0	0	0	1	0	0	0	1	0	154	92	145	88	9	4	0
76	1	0	1	0	1	0	0	0	0	1	0	0	0	1	0	154	92	145	88	9	4	0
76	1	0	1	0	1	0	0	0	0	1	0	0	0	1	0	154	92	145	88	9	4	0
76	1	0	1	0	1	0	0	0	0	1	0	0	0	1	0	154	92	145	88	9	4	0
76	1	0	1	0	1	0	0	0	0	1	0	0	0	1	0	154	92	145	88	9	4	0
60	1	0	1	0	0	1	0	0	1	0	0	0	0	2	0	155	89	146	83	9	6	0
60	1	0	1	0	0	1	0	0	1	0	0	0	0	2	0	155	89	146	83	9	6	0
60	1	0	1	0	0	1	0	0	1	0	0	0	0	2	0	155	89	146	83	9	6	0
60	1	0	1	0	0	1	0	0	1	0	0	0	0	2	0	155	89	146	83	9	6	0
60	1	0	1	0	0	1	0	0	1	0	0	0	0	2	0	155	89	146	83	9	6	0
60	1	0	1	0	0	0	0	0	0	1	0	0	0	3	0	154	94	145	82	9	12	0
60	1	0	1	0	0	0	0	0	0	1	0	0	0	3	0	154	94	145	82	9	12	0
60	1	0	1	0	0	0	0	0	0	1	0	0	0	3	0	154	94	145	82	9	12	0
60	1	0	1	0	0	0	0	0	0	1	0	0	0	3	0	154	94	145	82	9	12	0
65	0	0	1	0	0	0	0	0	0	0	1	1	0	1	1	156	93	145	84	11	9	0
65	0	0	1	0	0	0	0	0	0	0	1	1	0	1	1	156	93	145	84	11	9	0
65	0	0	1	0	0	0	0	0	0	0	1	1	0	1	1	156	93	145	84	11	9	0
65	0	0	1	0	0	0	0	0	0	0	1	1	0	1	1	156	93	145	84	11	9	0
65	0	0	1	0	0	0	0	0	0	0	1	1	0	1	1	156	93	145	84	11	9	0
70	0	0	1	0	1	1	0	1	0	0	0	0	0	1	1	157	93	147	89	10	4	0
70	0	0	1	0	1	1	0	1	0	0	0	0	0	1	1	157	93	147	89	10	4	0
70	0	0	1	0	1	1	0	1	0	0	0	0	0	1	1	157	93	147	89	10	4	0
70	0	0	1	0	1	1	0	1	0	0	0	0	0	1	1	157	93	147	89	10	4	0
70	0	0	1	0	1	1	0	1	0	0	0	0	0	1	1	157	93	147	89	10	4	0
78	0	0	1	0	0	0	0	0	0	1	0	0	0	1	1	155	94	144	86	11	8	0
78	0	0	1	0	0	0	0	0	0	1	0	0	0	1	1	155	94	144	86	11	8	0
78	0	0	1	0	0	0	0	0	0	1	0	0	0	1	1	155	94	144	86	11	8	0
78	0	0	1	0	0	0	0	0	0	1	0	0	0	1	1	155	94	144	86	11	8	0
78	0	0	1	0	0	0	0	0	0	1	0	0	0	1	1	155	94	144	86	11	8	0
82	0	0	1	0	0	0	0	0	0	1	0	0	0	1	1	154	92	145	88	9	4	0
82	0	0	1	0	0	0	0	0	0	1	0	0	0	1	1	154	92	145	88	9	4	0
82	0	0	1	0	0	0	0	0	0	1	0	0	0	1	1	154	92	145	88	9	4	0
82	0	0	1	0	0	0	0	0	0	1	0	0	0	1	1	154	92	145	88	9	4	0
82	0	0	1	0	0	0	0	0	0	1	0	0	0	1	1	154	92	145	88	9	4	0
82	0	0	1	0	0	0	0	0	0	1	0	0	0	1	1	154	92	145	88	9	4	0
81	0	0	1	0	0	0	0	0	1	1	0	1	0	1	0	158	88	146	87	12	1	0
